# Supplementary material for: Transcriptional Networks in S. cerevisiae Linked to an Accumulation of Base Excision Repair Intermediates
Source: PLoS One. 2007 Nov 28;2(11):e1252. doi: 10.1371/journal.pone.0001252 (PMC2080756; doi:10.1371/journal.pone.0001252)
Supplement: Dataset S1 — List of 633 ORFs modulated by BER imbalance. ORFs modulated in at least one condition of base excision repair imbalance in yeast were identified using differential expression testing. (0.21 MB XLS) [file pone.0001252.s002.xls]

## Sheet: Sheet1
Probeset ID	Gene Symbol	ORF	Expt 1 p-value	Expt 1 FC	Expt 2 p-value	Expt 2 FC	Expt 3 p-value	Expt 3 FC	Expt 4 p-value	Expt 4 FC	Expt 5 p-value	Expt 5 FC	0.05 MMS FC	0.1% MMS FC	501 ORFs in Network
9557_at	ABF2	YMR072W	0.0269745	-3.91333	0.67865	-1.2586	0.704154	-1.23451	0.696126	-1.24201	0.696041	-1.24209	1.53	1.49	YMR072W
7392_at	ACH1	YBL015W	0.674897	1.13181	0.538157	1.20025	0.386987	1.29508	0.028211	2.05121	0.631965	1.15207	1.54	1.39	YBL015W
10019_at	ACO1	YLR304C	0.948673	-1.0105	0.263251	1.20512	0.0119853	1.60007	0.000247009	2.26201	0.000300145	2.22029	2.16	1.68	YLR304C
10770_at	ACP1	YKL192C	0.0277134	-1.69155	0.419253	-1.19195	0.143034	-1.38959	0.965004	1.00945	0.369449	-1.21624	1.14	1.46	YKL192C
11330_at	ADE1	YAR015W	0.328759	1.39708	0.336529	-1.38935	0.762644	1.10681	0.0468353	-2.07019	0.562307	-1.21621	1.14	1.41	YAR015W
9083_at	ADE12	YNL220W	0.00250871	1.66983	0.417321	-1.11986	0.0427096	1.35722	0.0803748	-1.29349	0.0891811	1.28303	-1.25	-1.23	YNL220W
9983_at	ADE13	YLR359W	0.0134022	2.68088	0.326982	1.41605	0.168135	1.6476	0.308038	1.43674	0.0550624	2.06123	1.01	1.01	YLR359W
9519_at	ADE17	YMR120C	0.0720332	2.30022	0.318747	-1.55158	0.860076	1.07902	0.00677479	-3.96886	0.398973	1.44676	1.12	1.08	YMR120C
4814_at	ADE3	YGR204W	0.0246888	1.54	0.737405	-1.05943	0.258919	1.22061	0.510654	-1.1208	0.294398	1.20254	1.1	1.39	YGR204W
5234_at	ADE5,7	YGL234W	0.0789465	1.43172	0.979081	1.00502	0.62925	1.09703	0.0432709	-1.52545	0.228671	1.26758	-2.16	-1.44	YGL234W
6059_at	ADE8	YDR408C	0.0828947	1.36308	0.617656	-1.08752	0.569972	-1.10036	0.00218539	-1.88775	0.643783	-1.08076	-1.03	1.47	YDR408C
9309_at	ADH2	YMR303C	0.0779903	-1.58066	0.788526	1.06734	0.0116705	-2.02586	0.822986	-1.05583	0.0909028	-1.54766	-1.45	-1.82	YMR303C
7236_at	ADH5	YBR145W	0.972756	1.01806	0.906487	1.06353	0.789762	-1.15024	0.023622	-3.78135	0.547445	-1.37413	3.9	4.23
10898_at	ADO1	YJR105W	0.00781293	-7.70244	0.819764	1.16087	0.932513	-1.05695	0.83624	-1.14488	0.982422	-1.01451	-2.62	-1.96	YJR105W
6907_at	AGP1	YCL025C	0.343575	-1.15525	0.0351811	-1.41536	0.168826	-1.23901	0.00970318	-1.56744	0.0175356	-1.496	-2.6	-1.02	YCL025C
6271_at	AHA1	YDR214W	0.042478	1.90394	0.177578	-1.50141	0.19388	1.47771	0.93551	1.02372	0.249271	1.40995	1.49	1.93	YDR214W
10228_at	AHP1	YLR109W	0.00123056	2.56026	0.0589021	-1.59528	0.00364522	2.23829	0.168982	-1.3876	0.279482	1.28852	2.44	1.92	YLR109W
7828_at	ALD6	YPL061W	0.914115	-1.03207	0.290278	1.37312	0.00378018	2.79033	0.00383104	2.78452	0.00739282	2.51454	-1.37	-1.97	YPL061W
10670_at	APN1	YKL114C	0.248908	1.68177	0.0277355	2.92697	0.00135489	5.92274	3.88156e-07	70.6656	3.36346e-06	32.1161	1.77	1.57	YKL114C
10987_at	APS2	YJR058C	0.0277353	-2.34609	0.332214	-1.41084	0.164826	-1.65513	0.0625944	-2.01199	0.130987	-1.73696	1.5	1.79	YJR058C
9688_at	APT1	YML022W	0.000251476	-3.14959	0.771093	1.0689	0.0687985	-1.56442	0.192031	-1.36276	0.148198	-1.41341	-2.75	-3.14	YML022W
8923_at	AQR1	YNL065W	0.78804	1.02432	0.0664408	-1.19296	0.125437	1.15485	0.130899	-1.15225	0.000404119	1.52676	-1.05	-1.21	YNL065W
10594_at	ARC19	YKL013C	0.0017295	-1.63758	0.486776	-1.09226	0.0291741	-1.35597	0.303282	-1.14143	0.0746299	-1.27139	2.24	1.6	YKL013C
Probeset ID	Gene Symbol	ORF	Expt 1 p-value	Expt 1 FC	Expt 2 p-value	Expt 2 FC	Expt 3 p-value	Expt 3 FC	Expt 4 p-value	Expt 4 FC	Expt 5 p-value	Expt 5 FC	0.05 MMS FC	0.1% MMS FC	501 ORFs in Network
6671_at	ARF1	YDL192W	0.00629693	-1.58159	0.62156	-1.07284	0.371977	-1.13734	0.0406728	-1.37472	0.0580156	-1.33745	-1.67	-2.17	YDL192W
8593_at	ARG1	YOL058W	0.7448	1.14218	0.422028	1.39343	0.0849598	2.11551	0.553986	1.27504	0.0442595	2.45132	9.15	8.75	YOL058W
6077_at	ARO10	YDR380W	0.108857	-1.97162	0.821928	-1.09435	0.720624	-1.15431	0.0493417	2.3557	0.313828	1.50989	1.64	2.13	YDR380W
4386_at	ARO9	YHR137W	0.0407901	-2.22614	0.62982	1.18851	0.965267	1.01565	0.0797491	1.95103	0.178064	1.64794	1.05	2.34	YHR137W
11121_at	ARP4	YJL081C	0.00882	-1.81832	0.11635	-1.3828	0.0620728	-1.48287	0.0956636	-1.41384	0.00769665	-1.84405	1.22	1.81	YJL081C
4933_at	ASK10	YGR097W	0.00322011	1.79791	0.222933	1.22823	0.116352	1.31086	0.882229	1.0245	0.893985	1.02201	1.01	1.71	YGR097W
4869_at	ASN2	YGR124W	0.859116	1.03114	0.208598	1.25196	0.073365	1.39345	0.0088989	1.69406	0.00810136	1.7086	1.86	2.43	YGR124W
10010_at	ATP14	YLR295C	0.834167	1.04657	0.281773	1.27093	0.310133	1.25287	0.00941004	1.92854	0.196747	1.33745	1.14	1.19	YLR295C
10914_at	ATP2	YJR121W	0.0236873	-1.89004	0.243314	-1.35214	0.087394	-1.58022	0.72618	-1.09215	0.567128	-1.15567	-1.45	-1.1	YJR121W
10591_at	ATP7	YKL016C	0.0387403	-1.7472	0.666939	-1.11192	0.126267	-1.48462	0.714548	1.09425	0.508368	-1.17814	1.11	1.34	YKL016C
10560_at	AUR1	YKL004W	0.00469323	-3.18631	0.743744	-1.11847	0.188872	-1.59394	0.935634	-1.02798	0.673355	-1.15557	-1.83	-1.63	YKL004W
11023_at	AVT1	YJR001W	0.00220156	-3.54338	0.743496	-1.11548	0.194449	-1.56599	0.633224	-1.17326	0.483074	-1.26643	1.84	2.95
8976_at	AVT4	YNL101W	0.727393	1.06457	0.169019	1.29256	0.434591	1.15229	0.00229848	1.96514	0.175956	1.28682	1	1.68	YNL101W
6415_at	BAP3	YDR046C	0.0285702	1.50161	0.737273	1.05772	0.156368	1.28038	0.632353	-1.08354	0.763063	1.0517	-1.15	-1.19
4109_at	BAR1	YIL015W	0.0258761	-1.5641	0.09811	-1.3712	0.0691383	-1.42095	0.692619	-1.07388	0.803144	1.04588	1.11	1.04	YIL015W
4321_at	BAT1	YHR208W	0.152924	1.47311	0.778038	1.07593	0.0409096	1.78853	0.552339	1.1679	0.49693	1.19463	-1.01	1.07	YHR208W
10896_at	BAT2	YJR148W	0.000994009	-1.55536	0.00461816	-1.42597	0.000332917	-1.65966	0.134882	-1.17806	0.00539096	-1.41381	1.61	1.72	YJR148W
10962_at	BNA2	YJR078W	0.0348885	1.63209	0.837328	-1.04417	0.295062	1.253	0.190518	1.33085	0.347846	1.22294	1.83	2.28
10123_at	BNA5	YLR231C	0.0796321	1.77828	0.670611	1.14002	0.0807172	1.77411	0.00286202	3.07078	0.133874	1.62139	1.04	1.33	YLR231C
9585_at	BUB2	YMR055C	0.83983	-1.06193	0.664579	-1.13806	0.0207837	2.16835	0.787455	-1.08352	0.902629	1.03702	-1.06	-1.08	YMR055C
8544_at	BUB3	YOR026W	0.241266	1.24995	0.423425	1.16182	0.0278337	1.5726	0.0323106	1.54958	0.00643032	1.81458	1.17	1.96	YOR026W
6835_at	BUD23	YCR047C	0.119421	1.4511	0.752454	1.07429	0.0293618	1.73151	0.308935	1.26607	0.154811	1.40095	-1.94	-1.84
5553_at	BUR6	YER159C	0.0203417	1.70413	0.903182	-1.0251	0.0321129	1.62175	0.337581	1.22052	0.294043	1.24473	1.26	1.02	YER159C
Probeset ID	Gene Symbol	ORF	Expt 1 p-value	Expt 1 FC	Expt 2 p-value	Expt 2 FC	Expt 3 p-value	Expt 3 FC	Expt 4 p-value	Expt 4 FC	Expt 5 p-value	Expt 5 FC	0.05 MMS FC	0.1% MMS FC	501 ORFs in Network
10559_at	BYE1	YKL005C	0.0411573	-1.51355	0.990015	-1.00232	0.632003	-1.09314	0.787584	1.0512	0.590894	-1.10527	1.08	1.37	YKL005C
9740_at	CAC2	YML102W	0.2263	1.25579	0.696827	-1.07387	0.0207817	1.60812	0.705668	1.07152	0.0274854	1.56512	2.54	2.46	YML102W
8252_at	CAF20	YOR276W	0.0304643	-1.51095	0.614589	-1.0909	0.287704	-1.20592	0.247598	-1.22698	0.0371539	-1.48351	-1.95	-2.12	YOR276W
4570_at	CBP2	YHL038C	0.478404	1.16905	0.0422024	1.62454	0.52119	1.15151	0.267216	1.28195	0.964211	1.00983	-1.76	1.83	YHL038C
10804_at	CBT1	YKL208W	0.0313608	-2.00576	0.466529	-1.23965	0.53998	-1.19747	0.724986	-1.10837	0.652333	-1.14109	4.57	3.66	YKL208W
9616_at	CCS1	YMR038C	0.0427403	-2.59731	0.900056	1.05552	0.730191	-1.16032	0.941063	-1.03231	0.566375	-1.28191	1.03	1.1	YMR038C
11136_at	CCT7	YJL111W	0.0391483	-1.50364	0.248719	-1.23818	0.337086	-1.19269	0.345529	-1.18891	0.335648	-1.19334	-1.2	1.36
11013_at	CCT8	YJL008C	0.0116463	-1.93349	0.277297	-1.28716	0.101978	-1.48107	0.127009	-1.43862	0.935771	1.01842	1.16	2.04	YJL008C
10121_at	CDC42	YLR229C	0.01579	-7.20768	0.99478	1.00471	0.794468	-1.20603	0.895289	-1.09915	0.864334	-1.13061	1.17	-1.05	YLR229C
5677_at	CEM1	YER061C	0.0354401	1.88969	0.731455	-1.09895	0.404034	1.26152	0.254802	-1.37883	0.783438	1.07842	-1.36	-1.1	YER061C
5681_at	CHO1	YER026C	0.000276321	-2.45342	0.730796	1.06436	0.0321073	-1.53607	0.2872	-1.21805	0.00607779	-1.80127	-1.81	-1.21	YER026C
9067_at	CHS1	YNL192W	0.00417326	1.47686	0.644615	-1.05371	2.45737e-05	2.07966	0.235438	1.14811	0.0345989	1.3014	1.22	1.1	YNL192W
8849_at	CIT1	YNR001C	0.819792	1.05816	0.201255	1.38852	0.054455	1.67751	0.00357792	2.40222	0.0392308	1.75346	1.76	2.28	YNR001C
10207_at	CKI1	YLR133W	0.299755	-1.21734	0.485162	1.13962	0.857691	1.0338	0.0130466	1.69607	0.828269	-1.04105	1.54	1.48
7226_at	CKS1	YBR135W	0.00349238	1.62321	0.790915	1.03691	0.690941	1.05596	0.654881	-1.06319	0.15759	1.22325	-2.01	-1.88	YBR135W
9634_at	CLU1	YMR012W	0.329059	-1.3315	0.597769	1.16476	0.744945	1.09822	0.0151771	2.21756	0.519145	1.20552	1.24	1.42	YMR012W
10136_at	COQ9	YLR201C	0.961367	1.00975	0.998632	1.00034	0.821184	-1.04637	0.0254372	1.64945	0.67767	1.08717	1.86	2.37
5297_at	COS12	YGL263W	0.0237924	1.24316	0.167735	1.1315	0.000363127	1.51083	0.270422	1.10209	0.00195169	1.39343	1	1.2	YGL263W
7893_at	COX11	YPL132W	0.703219	-1.07976	0.746374	1.06725	0.685269	1.0851	0.0389723	1.57725	0.511592	1.14228	1.5	1.24	YPL132W
5188_at	COX13	YGL191W	0.118351	-1.24472	0.329407	-1.14144	0.242843	-1.17334	0.0454043	-1.33713	0.00706838	-1.52473	-1.66	-1.89	YGL191W
5581_at	COX15	YER141W	0.262273	-1.25388	0.569653	-1.119	0.0244718	-1.63983	0.728937	-1.07061	0.625212	-1.10122	-1.1	1.2	YER141W
11018_at	COX16	YJL003W	0.0274889	-1.59216	0.0188109	-1.65407	0.0335532	-1.56031	0.03222	-1.56676	0.033773	-1.55928	2.55	1.97
10334_at	COX17	YLL009C	0.0323607	-1.69545	0.337538	-1.24358	0.885154	-1.03272	0.350125	-1.23635	0.0299059	-1.71149	1.86	-1.06	YLL009C
Probeset ID	Gene Symbol	ORF	Expt 1 p-value	Expt 1 FC	Expt 2 p-value	Expt 2 FC	Expt 3 p-value	Expt 3 FC	Expt 4 p-value	Expt 4 FC	Expt 5 p-value	Expt 5 FC	0.05 MMS FC	0.1% MMS FC	501 ORFs in Network
4200_at	COX5B	YIL111W	0.495968	-1.31494	0.416642	-1.38823	0.0691255	-2.1778	0.0809253	-2.10235	0.0113561	-3.20379	3.8	3.08	YIL111W
8237_at	CPA1	YOR303W	0.0028784	2.14793	0.160758	1.35863	0.0229755	1.70613	0.0317161	1.6458	0.022137	1.71319	1.33	2.17	YOR303W
6345_at	CPR1	YDR154C	0.00526484	1.62061	0.262383	-1.18172	0.0373123	1.39429	0.294961	1.16822	0.0377386	1.39305	1.14	-1.02
10108_at	CPR6	YLR216C	0.00804228	2.21473	0.307626	-1.30617	0.443829	1.21957	0.818134	-1.06069	0.523085	1.17928	1.56	2.05	YLR216C
11211_at	CPS1	YJL172W	0.038742	-1.50778	0.798341	-1.04732	0.0945471	-1.37884	0.502443	-1.13017	0.824702	1.04088	1.48	2.36	YJL172W
8992_at	CPT1	YNL130C	0.0987304	-1.36466	0.35881	1.18028	0.689145	1.07379	0.0358495	1.50755	0.268244	1.22343	1.18	1.22	YNL130C
8437_at	CRC1	YOR100C	0.301698	-1.24309	0.879139	1.03182	0.0254332	-1.67245	0.856274	-1.03802	0.0662098	-1.50293	1.3	4.3	YOR100C
4799_at	CRH1	YGR189C	0.00611626	2.17429	0.173914	1.40246	0.00116441	2.69166	0.0218509	1.85169	0.00574892	2.19138	-1.21	-1.53	YGR189C
7738_at	CSR2	YPR030W	0.997487	-1.00091	0.0399139	1.91779	0.495581	1.21975	0.0221448	2.10048	0.776226	-1.08564	2.24	2.01	YPR030W
9929_at	CST9	YLR394W	0.261391	1.15543	0.459489	1.0982	0.0880967	1.25553	0.00534803	1.51554	0.130993	1.2198	1	1.37	YLR394W
4335_at	CTR2	YHR175W	0.0351954	-1.52804	0.831321	1.03966	0.110889	-1.36	0.261229	-1.23447	0.51164	-1.12844	1.52	1.42
10045_at	CTS1	YLR286C	0.189837	-1.30031	0.892048	1.02654	0.0138237	-1.72328	0.911926	-1.02157	0.168607	-1.31894	-2.22	-1.19	YLR286C
4483_s_at	CUP1-2	YHR053C	0.53353	1.14901	0.984625	-1.00427	0.442441	-1.1878	0.00327736	-2.20916	0.00483276	-2.11032	-1.05	-1.46	YHR053C
10689_at	CWP1	YKL096W	0.560631	-1.1035	0.81485	-1.04018	0.052604	-1.42454	0.0237323	-1.53097	0.962103	1.00802	-1.76	-2.29
10977_at	CYC1	YJR048W	0.0428518	-2.42912	0.658715	-1.19421	0.831965	-1.0887	0.628072	1.21511	0.409302	-1.39805	-8.95	-5.44	YJR048W
10853_at	DAN4	YJR151C	0.0979273	-1.40411	0.401789	-1.17867	0.0292333	-1.59688	0.986509	1.00327	0.164605	-1.32304	1.26	1.82	YJR151C
4374_at	DBP8	YHR169W	0.773722	1.05716	0.53251	-1.12917	0.492382	1.14322	0.911498	1.02169	0.0243629	1.62668	-2.16	-1.7	YHR169W
9324_at	DIA1	YMR316W	0.112377	2.31418	0.667719	1.24052	0.0235596	3.5595	0.590732	1.31077	0.366488	1.58353	1.32	1.17	YMR316W
9972_at	DIC1	YLR348C	0.0237912	1.36921	0.532986	1.08109	0.00152311	1.64168	0.282696	1.14639	0.0308645	1.34583	1.41	2.58
10562_at	DID4	YKL002W	0.0499971	-1.76171	0.723257	-1.09881	0.407111	-1.25018	0.252583	-1.36667	0.0558321	-1.73362	2.23	1.73	YKL002W
6646_at	DLD1	YDL174C	0.503793	-1.14028	0.27427	-1.24384	0.0148337	-1.71833	0.159628	-1.33052	0.012057	-1.75524	-1.37	1.29	YDL174C
4207_at	DPH1	YIL103W	0.125009	1.23487	0.459657	1.10266	0.0623894	1.30055	0.194273	1.1923	0.00796176	1.50144	-1.69	-1.45	YIL103W
4392_at	DSE2	YHR143W	0.0967389	-1.39262	0.190503	1.29052	0.00329132	-1.95812	0.269833	1.23695	0.339993	-1.20039	-2.95	-2.92	YHR143W
Probeset ID	Gene Symbol	ORF	Expt 1 p-value	Expt 1 FC	Expt 2 p-value	Expt 2 FC	Expt 3 p-value	Expt 3 FC	Expt 4 p-value	Expt 4 FC	Expt 5 p-value	Expt 5 FC	0.05 MMS FC	0.1% MMS FC	501 ORFs in Network
8779_at	DSE4	YNR067C	0.861975	1.04879	0.937348	-1.02176	0.832085	1.05983	0.0458459	1.81708	0.193074	1.44741	-2.33	-3.53	YNR067C
6030_at	DYN2	YDR424C	0.181395	-1.3283	0.404399	-1.18878	0.418367	-1.18258	0.0667555	-1.49688	0.0304489	-1.63354	1.19	-1.36
10762_at	EAP1	YKL204W	0.59624	1.1222	0.235529	1.30285	0.357215	1.22487	0.0383193	1.63692	0.480828	1.16664	1.75	1.49	YKL204W
6263_at	EBS1	YDR206W	0.165117	1.34277	0.0474032	1.55327	0.561485	1.12645	0.0759922	1.47284	0.10863	1.41285	1.44	2.16	YDR206W
7409_at	ECM13	YBL043W	0.00703533	2.82287	0.948242	1.02143	0.000574758	4.40565	0.761215	1.10457	0.00106718	3.93344	1.14	1.4	YBL043W
10885_at	ECM17	YJR137C	0.0408919	-3.84485	0.815111	-1.1509	0.668573	-1.29436	0.810421	1.1551	0.821919	1.14484	-1.16	-1.05	YJR137C
10120_at	ECM22	YLR228C	6.51683e-05	-3.45481	0.569593	-1.12911	0.0694264	-1.51294	0.299709	-1.25247	0.182912	-1.34122	1.27	1.32	YLR228C
10899_at	ECM27	YJR106W	0.426268	1.16245	0.335131	1.20146	0.988883	-1.0026	0.0244461	1.60024	0.912455	1.02074	1	1.14
9592_at	ECM40	YMR062C	0.121439	1.45424	0.852336	1.04366	0.0124113	1.93516	0.678629	1.1001	0.0579741	1.60143	9.17	8.78	YMR062C
11319_at	EFB1	YAL003W	0.0357055	-6.33525	0.956337	-1.0446	0.183132	-3.01221	0.866837	-1.14306	0.989263	1.01078	-2.33	-3.44	YAL003W
10759_at	ELF1	YKL160W	0.00728194	-1.88902	0.464316	-1.16074	0.0925772	-1.43391	0.0785478	-1.46112	0.0252009	-1.65533	1.22	1.12	YKL160W
11230_at	ELO1	YJL196C	0.00745714	-2.68469	0.521508	-1.22507	0.158603	-1.58748	0.759879	-1.1009	0.896505	-1.04169	-1.23	-1.33	YJL196C
4730_s_at	ENO2	YGR254W	0.0178039	1.80196	0.796206	1.05831	0.212372	1.32669	0.594047	1.12469	0.0985022	1.46875	-1.35	-1.72	YGR254W
11171_at	ERG20	YJL167W	0.0380887	-1.57538	0.119734	-1.38653	0.0829033	-1.44635	0.193909	-1.30796	0.0679024	-1.47904	-1.14	-1.11
4941_at	ERG25	YGR060W	0.0482028	1.72263	0.859695	1.04567	0.300757	1.3066	0.230217	1.36696	0.0969031	1.56099	-1.96	-2.39	YGR060W
9637_at	ERG5	YMR015C	0.235906	1.41975	0.970152	1.01079	0.167805	1.51036	0.0378149	1.92608	0.00460205	2.65275	-2.59	-2.34	YMR015C
9402_at	ERG8	YMR220W	0.034555	-3.19792	0.977605	-1.01408	0.803798	1.13189	0.986802	-1.00827	0.939297	1.03866	1.63	2.16	YMR220W
6816_at	ERS1	YCR075C	0.03738	-1.52834	0.244899	-1.24813	0.130365	-1.34226	0.255822	-1.24148	0.0944451	-1.38979	1.1	1.08
5053_at	ERV14	YGL054C	0.0321219	-1.50772	0.397192	-1.1604	0.391672	-1.16249	0.860883	-1.0308	0.820648	1.04005	1.37	-1.41
7166_at	ERV15	YBR210W	0.0289303	-1.53729	0.653494	-1.08308	0.683994	-1.07498	0.379795	-1.17126	0.565952	-1.10775	2.31	1.32
10015_at	EXG1	YLR300W	0.260092	1.20248	0.712314	-1.06067	0.0224976	1.50423	0.109418	1.3096	0.0177651	1.53451	-1.78	-2.85	YLR300W
8207_at	FAA1	YOR317W	0.145864	1.3696	0.373184	1.20572	0.0682059	1.49965	0.0164029	1.75743	0.126439	1.39396	-2.41	-1.41	YOR317W
9958_at	FBP1	YLR377C	0.067755	-1.57779	0.723378	-1.0858	0.00897955	-2.02796	0.301393	-1.27803	0.00483855	-2.18769	1	1.36	YLR377C
Probeset ID	Gene Symbol	ORF	Expt 1 p-value	Expt 1 FC	Expt 2 p-value	Expt 2 FC	Expt 3 p-value	Expt 3 FC	Expt 4 p-value	Expt 4 FC	Expt 5 p-value	Expt 5 FC	0.05 MMS FC	0.1% MMS FC	501 ORFs in Network
5668_at	FCY2	YER056C	0.00102021	-2.10439	0.152004	-1.30251	0.144907	-1.30917	0.332373	-1.19067	0.644278	-1.08527	-2.14	-2.02	YER056C
5669_g_at	FCY22	YER056C	0.0756716	-1.73757	0.545873	-1.19317	0.0486327	-1.86547	0.532343	-1.20045	0.999445	1.0002	-2.14	-2.02	YER056C
10521_at	FMP46	YKR049C	0.0690527	-1.49889	0.084362	-1.46433	0.00141505	-2.30609	0.0239102	-1.68845	0.00105972	-2.38342	3.53	3.06	YKR049C
8180_at	FRE3	YOR381W	0.0487718	1.29047	0.0477263	1.29228	0.0025712	1.55409	0.0463525	1.29473	0.1345	1.2052	1.76	1.55	YOR381W
7163_at	FTH1	YBR207W	0.019945	-1.80039	0.491364	-1.16836	0.984553	-1.00434	0.385383	-1.21832	0.270054	-1.28848	1.56	1.77
8033_at	FUM1	YPL262W	0.808295	1.08978	0.312034	1.44167	0.0387284	2.23515	0.0224117	2.47905	0.0276641	2.38265	-1.05	1.42	YPL262W
7391_at	FUS3	YBL016W	0.398074	1.1911	0.17037	1.33787	0.150371	1.35883	0.00563772	1.95668	0.0120536	1.80315	1.56	2.47	YBL016W
10277_at	FYV7	YLR068W	0.0199303	-1.66084	0.754868	-1.06227	0.0163449	-1.69482	0.917396	1.02023	0.00371417	-1.97158	1	-1.12	YLR068W
9863_at	GAB1	YLR459W	0.918471	-1.01829	0.395071	1.16525	0.668995	1.07895	0.0110225	1.68292	0.107107	1.35254	1.07	1.24
8380_at	GAC1	YOR178C	0.645778	1.10913	0.15711	1.39315	0.79916	-1.05882	0.014155	1.87755	0.537893	-1.14948	1.37	-1.12	YOR178C
6470_at	GAL3	YDR009W	0.875782	1.04935	0.346429	1.34399	0.831827	1.06766	0.00914382	2.54977	0.379384	1.31696	1	1	YDR009W
9705_at	GAL80	YML051W	0.318281	1.13575	0.475648	1.0942	0.0918696	1.25103	0.00507032	1.51925	0.0301797	1.35044	1.18	1.18	YML051W
10511_at	GAP1	YKR039W	0.00764089	-1.28523	0.0001876	-1.51571	0.00114123	-1.39486	0.0331247	-1.20773	0.0295427	-1.21368	1.2	1.48	YKR039W
9397_at	GAS3	YMR215W	0.0213716	-2.27529	0.785378	1.09041	0.491457	-1.24679	0.740036	1.11132	0.812743	1.07817	-1.56	-2.92	YMR215W
10051_at	GCD7	YLR291C	0.0222238	-2.63715	0.810288	1.09493	0.946826	-1.02549	0.869188	1.06415	0.956107	1.02099	-1.72	-1.18	YLR291C
8174_at	GDH1	YOR375C	0.921433	-1.02676	0.299297	-1.32895	0.0107134	2.20561	0.209081	1.41618	0.108452	1.5756	-2.8	-2.73	YOR375C
6693_at	GDH2	YDL215C	0.0067566	-2.07535	0.626884	-1.11799	0.0241064	-1.78029	0.43023	-1.20022	0.0849125	-1.52171	3.7	3.76	YDL215C
10969_at	GEF1	YJR040W	0.582457	1.08957	0.394311	1.14354	0.117178	1.29212	0.000908101	1.9422	0.227923	1.21277	1.71	1.64
5611_at	GET2	YER083C	0.0120496	-1.52032	0.262658	-1.18136	0.251461	-1.18633	0.662359	1.06554	0.681095	-1.06154	-1.37	1.45	YER083C
9139_at	GIS2	YNL255C	0.20101	-1.29584	0.846513	1.03862	0.212897	-1.2866	0.574248	-1.11698	0.0489244	-1.52147	-1.18	-2.31	YNL255C
5574_at	GLC7	YER133W	0.362775	-1.30198	0.0494057	-1.8397	0.460833	-1.23679	0.929189	-1.02564	0.996983	-1.00108	-1.14	-1.04	YER133W
10530_at	GLG1	YKR058W	0.727002	-1.0831	0.539693	1.15143	0.61327	-1.12288	0.605576	1.12575	0.0290994	-1.73906	5.7	2.64	YKR058W
10547_at	GMH1	YKR030W	0.00503712	-2.41303	0.81523	-1.06338	0.191072	-1.42823	0.760547	-1.08351	0.490543	-1.20075	2.48	1.83
Probeset ID	Gene Symbol	ORF	Expt 1 p-value	Expt 1 FC	Expt 2 p-value	Expt 2 FC	Expt 3 p-value	Expt 3 FC	Expt 4 p-value	Expt 4 FC	Expt 5 p-value	Expt 5 FC	0.05 MMS FC	0.1% MMS FC	501 ORFs in Network
4732_at	GND2	YGR256W	0.0119335	3.052	0.651537	-1.1908	0.40955	1.38014	0.554842	-1.2574	0.486812	1.31064	1.35	2.38	YGR256W
8592_at	GPD2	YOL059W	0.0355398	3.22443	0.830446	1.11428	0.931769	-1.04418	0.896493	1.06791	0.841191	1.10654	-2.3	-1.63	YOL059W
10355_at	GPI13	YLL031C	0.436469	1.15812	0.0574468	1.46686	0.137721	1.33646	0.000403009	2.41851	0.0197854	1.63226	1.43	-1.06	YLL031C
10990_at	GPI14	YJR013W	0.0441722	-1.72023	0.523649	-1.17178	0.127035	-1.48538	0.458709	-1.20293	0.212258	-1.37433	2.25	2.16	YJR013W
7364_at	GPI18	YBR004C	0.196209	1.24698	0.485231	1.12316	0.00554542	1.72273	0.281827	1.19931	0.218626	1.2329	1.68	1.29	YBR004C
10492_at	GPT2	YKR067W	0.0249353	-1.88208	0.763118	1.07909	0.210213	-1.38658	0.964578	-1.01126	0.306059	-1.30205	3.35	2.76	YKR067W
10581_at	GPX1	YKL026C	0.630464	-1.22478	0.735904	-1.15234	0.0687863	-2.27283	0.470299	-1.35828	0.0195451	-3.02314	2.78	1.82	YKL026C
8683_at	GRE2	YOL151W	0.00471519	3.03461	0.960379	-1.01641	0.00233576	3.43213	0.202833	1.5406	0.000875947	4.09333	1.92	1.96	YOL151W
4442_at	GRE3	YHR104W	0.0496606	2.05242	0.642851	-1.16964	0.531748	-1.2363	0.991397	-1.00363	0.619417	1.18288	2.47	2.96	YHR104W
6897_at	GRX1	YCL035C	0.100705	1.47313	0.208204	-1.33614	0.667551	-1.10067	0.027892	-1.72418	0.138093	-1.41359	1.82	1.74	YCL035C
10053_at	GSP1	YLR293C	0.187577	1.63927	0.243241	1.54353	0.139533	1.75011	0.0275736	2.4268	0.19586	1.62327	-1.23	-1.91	YLR293C
4074_at	GTT1	YIR038C	0.0382615	1.80807	0.51445	-1.18644	0.405387	1.24541	0.85339	1.04923	0.525363	1.18113	3.36	3.83	YIR038C
11111_at	GWT1	YJL091C	0.0104803	-1.95526	0.603485	1.12532	0.52915	-1.15425	0.0650272	1.56757	0.918809	1.02331	1.1	1.5	YJL091C
10058_at	HAP1	YLR256W	0.455588	1.11182	0.656765	-1.06465	0.0439292	-1.36265	0.741678	-1.04747	0.00413123	-1.62507	1.45	1.98	YLR256W
6806_at	HCM1	YCR065W	0.312074	1.39228	0.889718	1.04542	0.622101	1.17193	0.705068	1.12926	0.0181323	2.357	1.12	1.54	YCR065W
8911_s_at	HHF2	YNL030W	0.00121992	-2.12114	0.601209	-1.10074	0.181902	1.28836	0.526671	1.12365	0.746829	-1.06085	-1.66	-2.74	YNL030W
10888_at	HIR3	YJR140C	0.0809868	1.2872	0.144956	1.22949	0.0661356	1.30715	0.0038203	1.60589	0.0357353	1.36803	-1.29	1.12	YJR140C
8359_at	HIS3	YOR202W	0.025944	1.68653	0.0040001	2.076	0.000172774	3.00887	0.0407655	1.60274	0.000423669	2.69273	3.68	4.15	YOR202W
6902_at	HIS4	YCL030C	0.00175702	2.50743	0.299068	1.28319	0.0180841	1.87462	0.65761	-1.11005	0.0143187	1.92963	3.76	3.82	YCL030C
7113_at	HIS7	YBR248C	0.0046403	1.57808	0.490283	1.09811	0.00554179	1.55825	0.272975	1.16311	0.00346767	1.6113	2.98	3.91	YBR248C
9473_at	HLJ1	YMR161W	0.047201	-2.30245	0.999666	-1.00016	0.976388	1.01146	0.901313	1.04893	0.675461	1.17569	1.49	2.05	YMR161W
9854_at	HMG2	YLR450W	0.011337	-4.75387	0.955242	1.03036	0.179009	-2.10623	0.418028	-1.54919	0.286769	-1.7893	1.36	1.15	YLR450W
6792_s_at	HMRA1	YCR097W	0.509353	-1.12535	0.566178	-1.10787	0.465128	-1.13997	0.105597	-1.35512	0.00570304	-1.79132	0	0	YCR097W
Probeset ID	Gene Symbol	ORF	Expt 1 p-value	Expt 1 FC	Expt 2 p-value	Expt 2 FC	Expt 3 p-value	Expt 3 FC	Expt 4 p-value	Expt 4 FC	Expt 5 p-value	Expt 5 FC	0.05 MMS FC	0.1% MMS FC	501 ORFs in Network
10143_at	HMX1	YLR205C	0.118801	1.45714	0.515014	1.16224	0.0214367	1.80835	0.85136	1.04384	0.55443	1.14601	2.51	1.5	YLR205C
10959_at	HOC1	YJR075W	0.229535	1.14684	0.328727	1.11647	0.0467582	1.27104	0.000704486	1.63054	0.447203	1.08876	-1.06	-1.22	YJR075W
5664_at	HOM3	YER052C	0.988815	1.00249	0.324992	1.19491	0.104974	1.35562	0.0827808	1.3887	0.018782	1.60169	3.71	3.55	YER052C
5633_at	HOR2	YER062C	0.00854476	3.69598	0.58208	-1.26559	0.062378	2.35264	0.423798	-1.41175	0.462368	1.37186	1.71	2.31	YER062C
6050_at	HPT1	YDR399W	0.180358	-1.4026	0.532378	-1.16522	0.610219	-1.13257	0.0459264	-1.69804	0.608243	-1.13336	-2.3	-6.21
9456_at	HSC82	YMR186W	0.265724	1.24408	0.0454658	-1.5182	0.233452	1.26459	0.560161	1.11863	0.134964	1.34966	1.08	-1.03	YMR186W
4560_at	HSE1	YHL002W	0.0305022	1.50965	0.419218	1.15089	0.0940909	1.35722	0.0886201	1.36521	0.18082	1.2696	2.59	3.54	YHL002W
5372_at	HSP12	YFL014W	0.0333617	5.79001	0.129861	-3.28268	0.255081	2.39563	0.0343488	-5.72271	0.606344	1.47224	5.11	17.77	YFL014W
7295_at	HSP26	YBR072W	0.000678878	31.0711	0.434076	-1.8454	0.0204071	7.54859	0.559168	-1.57587	0.0331052	6.18446	3.5	5.63	YBR072W
10061_at	HSP60	YLR259C	0.0426681	-4.18432	0.625024	-1.37259	0.706375	-1.27584	0.988664	-1.0092	0.957529	-1.03493	1.14	-1.09	YLR259C
7358_s_at	HTA1	YBL003C	0.0312641	-1.52064	0.413649	1.15671	0.736317	-1.06104	0.697042	1.07096	0.311219	-1.19931	-3.16	-7.71	YBL003C
6235_at	HTB1	YDR224C	0.0125704	-1.63348	0.94663	1.01151	0.636849	-1.08446	0.979537	1.00439	0.195161	-1.25819	-1.99	-2.46	YDR224C
7359_at	HTB2	YBL002W	0.00464591	-2.05472	0.333636	1.23265	0.964245	-1.00955	0.114043	1.4246	0.572705	1.12796	-4.77	-11.05	YBL002W
6131_at	HXT3	YDR345C	0.17461	1.38208	0.456852	-1.18817	0.0365076	1.69499	0.391803	-1.22044	0.991831	1.00235	1.45	1.35	YDR345C
4432_at	HXT5	YHR096C	0.000923251	1.83203	0.342459	-1.147	0.00591738	1.58896	0.946535	-1.00955	0.000890154	1.83732	-3.85	-1.18	YHR096C
6129_f_at	HXT6	YDR343C	0.312725	-1.19497	0.40911	1.15555	0.0277624	-1.52665	0.334582	1.18522	0.00663071	-1.7397	2.88	1.21	YDR343C
5756_at	HYP2	YEL034W	0.325012	1.11305	0.0139545	1.34995	0.000473306	1.64145	0.000472293	1.64167	0.000389252	1.66126	-3.43	-3.26	YEL034W
10218_at	ICT1	YLR099C	0.017065	1.93082	0.971111	1.00883	0.0126827	2.00567	0.112406	1.50285	0.0640221	1.62427	1.84	1.48	YLR099C
9422_at	ICY1	YMR195W	0.0252823	2.53247	0.809469	-1.09382	0.0369261	2.34865	0.28994	-1.49601	0.811029	-1.093	2.07	1.08	YMR195W
8904_at	IDH1	YNL037C	0.044067	2.533	0.406139	1.42728	0.0110435	3.45617	0.0135067	3.30481	0.00516504	4.0938	2.73	2.6	YNL037C
8428_at	IDH2	YOR136W	0.187923	1.17011	0.409181	1.10101	0.00167921	1.57312	0.000263521	1.77426	0.000323211	1.75001	1.86	1.78	YOR136W
9699_at	IMD4	YML056C	0.0152817	-4.10778	0.995875	1.00264	0.95886	1.02668	0.798063	-1.13972	0.715086	-1.20546	-3.07	-8.04	YML056C
4475_at	INM1	YHR046C	0.000937909	2.27136	0.695966	1.07834	0.100045	1.39899	0.887151	1.02769	0.373555	1.19023	-1.37	-1.01	YHR046C
Probeset ID	Gene Symbol	ORF	Expt 1 p-value	Expt 1 FC	Expt 2 p-value	Expt 2 FC	Expt 3 p-value	Expt 3 FC	Expt 4 p-value	Expt 4 FC	Expt 5 p-value	Expt 5 FC	0.05 MMS FC	0.1% MMS FC	501 ORFs in Network
10259_at	IOC2	YLR095C	0.0158865	-1.92037	0.766193	1.07332	0.733968	-1.08428	0.77253	-1.07119	0.907316	-1.02804	1.71	1.82
7264_at	IST2	YBR086C	0.0024204	-2.27175	0.707139	1.08606	0.132232	-1.4142	0.839298	1.04547	0.724904	-1.08037	-2.19	-1.33	YBR086C
8338_at	ISU2	YOR226C	0.0086748	1.94856	0.638052	-1.1083	0.00236115	2.26529	0.944621	1.01523	0.097967	1.46565	1.99	5.01
5966_at	ITR1	YDR497C	0.109618	-1.43135	0.892799	1.02898	0.321417	-1.23942	0.855422	-1.03939	0.0134726	-1.8233	-3.61	-4.27	YDR497C
10620_at	IXR1	YKL032C	0.0438384	1.50281	0.199701	1.27824	0.0311245	1.55496	0.00142354	2.10646	0.108302	1.36868	1.43	-1.38	YKL032C
10795_at	JEN1	YKL217W	0.689811	-1.13536	0.385246	1.32282	0.640654	1.16028	0.0315314	2.12866	0.950647	1.01981	-2.27	1.2	YKL217W
10510_at	KAE1	YKR038C	0.59547	1.08136	0.567139	1.08806	0.601234	1.08002	0.0123183	1.52499	0.24797	1.19025	1.02	1.89
11078_at	KAR2	YJL034W	0.041108	-1.65649	0.0702329	-1.5502	0.183883	-1.36494	0.0186466	-1.82184	0.388269	-1.21836	1.61	1.54	YJL034W
6339_at	KGD2	YDR148C	0.398502	1.16139	0.743029	1.05901	0.41186	1.15638	0.0178493	1.59787	0.305123	1.2009	1.78	2.11	YDR148C
11108_at	KHA1	YJL094C	0.165976	1.2548	0.124839	1.28908	0.0142805	1.55355	0.000567264	2.04317	0.179706	1.24515	1.26	1.86
8436_at	KTR1	YOR099W	0.00768926	-1.56396	0.638468	-1.06978	0.220711	-1.19815	0.879448	-1.02192	0.429248	-1.12129	-1.18	-1.21	YOR099W
10532_at	KTR2	YKR061W	0.0218937	1.50128	0.57926	1.09196	0.00707949	1.64915	0.945744	1.01079	0.559499	1.09709	1.4	1.6	YKR061W
10599_at	LAC1	YKL008C	0.110196	-1.37939	0.473952	-1.14781	0.0284834	-1.59066	0.161999	-1.32033	0.0633723	-1.4644	-1.31	-1.14	YKL008C
4559_at	LAG1	YHL003C	0.0598945	1.31787	0.162888	1.21839	0.0555863	1.32525	0.00716745	1.53674	0.034744	1.37198	-1.85	-1.19	YHL003C
11095_at	LAS21	YJL062W	0.00632875	-3.27466	0.629133	1.19493	0.589969	-1.22014	0.797797	1.09871	0.737916	1.13096	1.38	1.04
8916_at	LAT1	YNL071W	0.0896805	1.39637	0.0561131	1.46575	0.0796505	1.41384	0.0055708	1.83947	0.0118871	1.70849	1.07	1.26	YNL071W
10062_at	LCB5	YLR260W	0.0233936	-1.76131	0.398535	-1.21031	0.980742	-1.00539	0.277576	-1.28146	0.963475	-1.01025	2.53	2.69	YLR260W
5008_at	LEU1	YGL009C	0.0426281	1.64918	0.600771	-1.1259	0.0242175	1.76584	0.62517	1.11697	0.298934	1.27066	1.05	1.24	YGL009C
6909_at	LEU2	YCL018W	0.338371	1.83396	0.725266	-1.24461	0.958888	-1.03253	0.000449005	18.2995	0.0033422	9.19259	1.88	1.74	YCL018W
8389_at	LSC1	YOR142W	0.00801725	-1.50609	0.974105	-1.00429	0.178838	-1.20232	0.14342	1.22388	0.511023	1.09134	1.09	1.52	YOR142W
9126_at	LYP1	YNL268W	0.521395	1.14408	0.452303	1.17152	0.099368	1.43901	0.0204483	1.72269	0.0814986	1.4733	-1.36	1.14	YNL268W
4070_at	LYS1	YIR034C	0.387796	1.28817	0.190486	1.48007	0.0328955	1.97599	0.179931	1.49537	0.00218284	2.99432	2.65	3.44	YIR034C
7251_at	LYS2	YBR115C	0.334423	1.29127	0.0677463	1.66579	0.0905027	1.59663	0.274011	1.33827	0.00801774	2.24039	1.83	1.65	YBR115C
Probeset ID	Gene Symbol	ORF	Expt 1 p-value	Expt 1 FC	Expt 2 p-value	Expt 2 FC	Expt 3 p-value	Expt 3 FC	Expt 4 p-value	Expt 4 FC	Expt 5 p-value	Expt 5 FC	0.05 MMS FC	0.1% MMS FC	501 ORFs in Network
6682_at	LYS20	YDL182W	0.18129	1.66571	0.266269	1.52076	0.033992	2.36343	0.563951	1.2378	0.0497532	2.19098	1.87	1.34	YDL182W
6597_at	LYS21	YDL131W	0.106374	1.51395	0.572096	1.14795	0.00823236	2.11805	0.125487	1.47881	0.00565039	2.2227	2.31	2.18	YDL131W
6245_at	LYS4	YDR234W	0.878673	-1.02808	0.739248	1.06235	0.370352	1.17969	0.151257	1.3128	0.0213583	1.59954	-2.88	-2.51
8808_at	LYS9	YNR050C	0.932391	-1.01924	0.479267	1.17422	0.0920821	1.49577	0.652795	1.1068	0.00964089	1.96629	-1.19	-2.57	YNR050C
11037_at	MAD2	YJL030W	0.0127889	-1.71196	0.317886	-1.21136	0.338674	-1.20123	0.942412	-1.01366	0.244459	-1.25256	1.78	2.65	YJL030W
10623_at	MAE1	YKL029C	0.000159704	3.59389	0.389175	-1.23565	0.0450032	1.69876	0.358032	-1.25403	0.172937	1.40944	3.25	1.55	YKL029C
5582_at	MAG1	YER142C	0.0177779	14.4105	0.959996	1.05105	0.0562118	7.80018	0.890707	1.14618	0.218974	3.52852	4.7	3.58	YER142C
7549_g_at	MAL33	YPR196W	0.298414	-1.20522	0.279534	1.21469	0.370877	1.1731	0.018087	1.59958	0.0717596	1.40372	1.35	2.18
10646_at	MBR1	YKL093W	0.00811489	-1.66173	0.457256	1.13109	0.00119113	-1.96709	0.230155	1.22474	0.039063	-1.44971	1	-1.17	YKL093W
10754_at	MCD4	YKL165C	0.00243349	-2.09994	0.460298	1.15963	0.230872	-1.27768	0.135781	1.36405	0.343772	1.21089	-1.03	-1.04	YKL165C
9040_at	MDG1	YNL173C	0.160122	-1.55421	0.513563	-1.21927	0.0479871	-1.91244	0.825793	1.06849	0.448706	-1.2594	-5.7	1.22	YNL173C
10654_at	MDH1	YKL085W	0.139805	1.6365	0.239575	1.47031	0.273531	1.42968	0.00936443	2.61821	0.109297	1.71394	-1.07	1.32	YKL085W
10643_at	MDM35	YKL053C-A	0.0323014	-1.89754	0.424591	-1.24455	0.163346	-1.48143	0.299623	-1.33232	0.0564227	-1.74844	0	0
10225_at	MDN1	YLR106C	0.84615	1.05241	0.168252	1.45908	0.145045	1.49418	0.0320527	1.8676	0.376323	1.26707	-1.98	-2.71	YLR106C
10278_at	MEF1	YLR069C	0.327858	1.20128	0.761721	1.05736	0.226703	1.25747	0.0198447	1.62057	0.266111	1.23332	-1.49	1.18	YLR069C
9026_at	MEP2	YNL142W	0.0257167	-1.43377	0.00360724	-1.66621	0.0229368	-1.44643	0.00858959	-1.55906	0.0355928	-1.39815	2.75	1.92	YNL142W
10494_at	MET1	YKR069W	0.0277332	1.58757	0.77697	1.05495	0.0867521	1.41112	0.123768	1.35743	0.170648	1.30876	1.66	2.05	YKR069W
10563_at	MET14	YKL001C	0.509184	1.32077	0.607134	1.24098	0.380288	1.45133	0.0456718	2.48827	0.2665	1.61052	-1.84	-2.35	YKL001C
8633_at	MET22	YOL064C	0.275091	1.21998	0.838662	-1.03684	0.00314047	1.89664	0.435235	1.15068	0.0267535	1.55068	1.3	2.39
6021_f_at	MFA1	YDR461W	0.210636	-1.49997	0.277832	-1.41692	0.758394	-1.10128	0.263268	-1.43308	0.0379191	-2.0441	-1.3	-1.24	YDR461W
6932_at	MGR1	YCL044C	0.751886	1.06616	0.858199	1.03681	0.194214	1.31301	0.0399928	1.5778	0.0620995	1.50283	-1.38	1.53
10767_at	MIA40	YKL195W	0.021395	-1.50123	0.526762	-1.10534	0.183762	-1.24199	0.314397	1.17506	0.0724981	-1.35322	3.54	3.49	YKL195W
9148_at	MID1	YNL291C	0.876912	1.03874	0.616005	1.13165	0.458127	1.2022	0.137055	1.46632	0.0353902	1.76711	-1.03	-1.03
Probeset ID	Gene Symbol	ORF	Expt 1 p-value	Expt 1 FC	Expt 2 p-value	Expt 2 FC	Expt 3 p-value	Expt 3 FC	Expt 4 p-value	Expt 4 FC	Expt 5 p-value	Expt 5 FC	0.05 MMS FC	0.1% MMS FC	501 ORFs in Network
5216_at	MIG2	YGL209W	0.0394689	1.61386	0.617662	1.11201	0.317815	1.24105	0.52431	1.14555	0.0778447	1.49104	3.36	1.57	YGL209W
10961_at	MIR1	YJR077C	0.213902	-1.31892	0.523434	1.14868	0.182967	-1.34727	0.0475339	1.59277	0.383648	1.21012	-3.19	-1.91	YJR077C
10415_at	MMP1	YLL061W	0.00201425	-2.12498	0.122469	1.37581	0.00171321	-2.16195	0.00553879	1.91105	0.0349627	-1.57834	1.15	-1.17
5110_at	MMS2	YGL087C	0.0227312	1.51538	0.170926	-1.26088	0.194425	1.24453	0.512741	-1.11334	0.797135	1.04272	1.45	1.78	YGL087C
8264_at	MPD1	YOR288C	0.611677	1.07439	0.457869	1.11137	0.0392355	1.375	0.00798076	1.54836	0.214699	1.19762	1.4	2.05	YOR288C
10637_at	MPE1	YKL059C	0.0336513	1.51561	0.574379	1.1053	0.026987	1.54763	0.0199993	1.59189	0.0765239	1.39942	1.85	1.9	YKL059C
6133_at	MRP1	YDR347W	0.0304453	-1.60937	0.760285	-1.06243	0.509278	-1.14107	0.215015	1.28915	0.755533	1.06376	1.17	-1.03	YDR347W
10561_at	MRP17	YKL003C	0.00609802	-4.41771	0.97153	-1.01643	0.489802	-1.37535	0.651619	-1.23015	0.423233	-1.44901	1.64	1.01
7564_at	MRP2	YPR166C	0.0063735	-2.13889	0.465647	-1.18977	0.627723	-1.12159	0.768714	-1.07182	0.255858	-1.3167	1.67	1.1	YPR166C
10569_at	MRPL13	YKR006C	0.0276623	-1.59475	0.752582	-1.06194	0.102305	-1.39037	0.257608	1.24788	0.559316	-1.11839	1.47	1.05	YKR006C
10464_at	MRPL20	YKR085C	0.00147894	-2.45623	0.694207	-1.09235	0.0697645	-1.54746	0.705577	1.08856	0.202431	-1.34409	-1.54	-1.26	YKR085C
8397_at	MRPL23	YOR150W	0.000966227	-1.8737	0.430716	-1.1253	0.0541259	-1.36207	0.279293	-1.17827	0.17138	-1.23443	1.23	1.21	YOR150W
9335_at	MRPL33	YMR286W	0.440526	-1.55316	0.905997	-1.06883	0.889211	-1.0817	0.0489576	-3.35024	0.623645	-1.32043	1.52	-1.11	YMR286W
7086_at	MRPL37	YBR268W	0.0159863	-1.58056	0.469088	-1.12992	0.122948	-1.31139	0.130704	-1.30349	0.00544617	-1.73772	1.28	1.03	YBR268W
9660_at	MRPL39	YML009C	0.00501107	-1.87291	0.320744	-1.20881	0.239687	-1.25422	0.262935	-1.23993	0.0114661	-1.72594	1.43	-1.36
9887_at	MRPL4	YLR439W	0.0644229	1.42159	0.446677	1.14559	0.0980679	1.36328	0.0274007	1.54289	0.35675	1.18008	1	1.02	YLR439W
11106_at	MRPL49	YJL096W	0.000430651	-5.87096	0.94662	-1.02551	0.269184	-1.53244	0.672459	-1.17312	0.487306	-1.30219	1	1.06	YJL096W
7630_at	MRPL51	YPR100W	0.00128679	-1.67942	0.141467	-1.21584	0.0859452	-1.26149	0.438499	-1.10462	0.00616234	-1.50931	1.19	-1.13	YPR100W
4397_at	MRPL6	YHR147C	0.00702961	-1.55125	0.631684	-1.06883	0.112803	-1.26054	0.58872	-1.07808	0.123661	-1.25117	1.68	-1.01	YHR147C
6248_at	MRPL7	YDR237W	0.0160566	-1.52266	0.123176	-1.28278	0.16608	-1.24789	0.798744	-1.03993	0.252425	-1.1979	1.71	1.34	YDR237W
11094_at	MRPL8	YJL063C	0.00225823	-4.92092	0.695987	-1.17955	0.353862	-1.48866	0.787766	-1.12028	0.444562	-1.3856	1.26	-1.03	YJL063C
9469_at	MRPS8	YMR158W	0.0224736	-1.65627	0.352317	-1.20503	0.63023	-1.09989	0.833659	-1.04224	0.184742	-1.31157	1.25	1.09	YMR158W
4523_at	MRS11	YHR005C-A	0.00682208	-1.7827	0.565526	-1.11047	0.501128	-1.13087	0.357141	-1.18507	0.0899492	-1.38684	0	0	YHR005C-A
Probeset ID	Gene Symbol	ORF	Expt 1 p-value	Expt 1 FC	Expt 2 p-value	Expt 2 FC	Expt 3 p-value	Expt 3 FC	Expt 4 p-value	Expt 4 FC	Expt 5 p-value	Expt 5 FC	0.05 MMS FC	0.1% MMS FC	501 ORFs in Network
4987_at	MSB2	YGR014W	0.010878	-1.62958	0.608632	1.08906	0.927984	1.01509	0.50149	1.11903	0.0332111	1.47739	-4.07	-1.83	YGR014W
9615_at	MSN2	YMR037C	0.0267788	-2.56502	0.988556	-1.00548	0.938849	-1.02968	0.699169	1.15929	0.890837	1.05374	-2.04	1.32	YMR037C
6197_at	MTH1	YDR277C	0.174192	1.25804	0.434867	1.137	0.0224987	1.51577	0.746491	1.05398	0.0434284	1.43148	2.28	1.74	YDR277C
8407_at	MTR10	YOR160W	0.372026	1.16484	0.347046	1.17473	0.411176	1.15039	0.0160921	1.58479	0.132093	1.30457	-2.04	-1.06	YOR160W
4100_at	MUC1	YIR019C	0.00251167	-1.94111	0.907654	1.02087	5.91074e-05	-2.86311	0.284482	1.21573	0.050276	-1.46135	4.12	2.31	YIR019C
4572_at	MUP3	YHL036W	0.0206689	2.12209	0.545559	1.19212	0.38734	1.28844	0.764541	-1.09043	0.744721	1.09871	3.7	2.55	YHL036W
8905_at	NCE103	YNL036W	0.110756	1.66775	0.185288	1.5181	0.00217896	3.16849	0.0277706	2.10326	0.0453019	1.94169	2.81	3.75	YNL036W
9500_at	NDE1	YMR145C	0.194599	1.34022	0.402879	1.20301	0.00685961	2.00237	0.066581	1.53727	0.0907682	1.47991	-3.32	-2.64	YMR145C
9765_at	NDI1	YML120C	0.201463	1.36517	0.0788174	1.55648	0.0981287	1.51143	0.000974365	2.7125	0.267324	1.30725	1.06	-1.19	YML120C
10056_at	NDL1	YLR254C	0.798544	1.04055	0.633903	-1.07726	0.485742	1.11578	0.0683603	-1.35661	0.0192783	-1.50887	2.92	2.02	YLR254C
8999_at	NMA111	YNL123W	0.744356	1.06408	0.962496	-1.00898	0.0424668	1.5257	0.492762	1.14076	0.0349308	1.5566	-1.01	2.36
8611_at	NOP12	YOL041C	0.334042	1.11279	0.160652	1.17208	0.00850385	1.396	0.00122283	1.5627	0.0148726	1.3521	-3.23	-1.64	YOL041C
8244_i_at	NOP58	YOR309C	0.0243025	-2.15882	0.611727	-1.16852	0.718971	-1.11638	0.660352	-1.14411	0.355578	-1.33259	-2.71	-3.63
6505_at	NPC2	YDL046W	0.417375	-1.21333	0.788585	-1.06517	0.0313753	-1.75221	0.5675	-1.14494	0.901686	-1.02947	1.05	1.4
6039_g_at	NPL3	YDR432W	0.193459	1.23636	0.743233	1.05299	0.0122654	1.57381	0.0285421	1.4669	0.0108361	1.59005	-9.84	-2.34	YDR432W
9687_at	NSE5	YML023C	0.020347	-2.12005	0.908232	1.03367	0.512175	-1.20923	0.88331	-1.04307	0.389173	-1.28569	-1.02	1.41	YML023C
9695_at	NTE1	YML059C	0.0437028	-1.50839	0.472438	-1.14489	0.769877	1.05609	0.331696	1.20261	0.420389	1.16436	3.58	1.4	YML059C
11352_at	NTG1	YAL015C	0.0545915	-1.45242	0.270162	-1.22459	0.135214	-1.32406	0.0417132	-1.49109	0.0381338	-1.50409	2.28	3.31	YAL015C
9578_at	NUP116	YMR047C	0.142736	1.42529	0.634053	1.11667	0.0289821	1.75102	0.0609377	1.59544	0.0560634	1.61247	2.75	2.52	YMR047C
10639_at	NUP120	YKL057C	0.636087	-1.09338	0.81134	1.0459	0.646749	1.09029	0.012862	1.71054	0.261466	1.24198	2.08	2.36	YKL057C
11096_at	NUP82	YJL061W	0.380702	1.11562	0.341174	1.12655	0.0988988	1.23993	0.00449955	1.52052	0.0956167	1.24289	-1.28	1.26	YJL061W
11260_at	OPT1	YJL212C	0.0127465	-1.53092	0.21861	-1.20814	0.0251964	-1.45099	0.277242	-1.18031	0.0293033	-1.43371	-1.74	1.02
4964_at	ORM1	YGR038W	0.0326063	-1.50395	0.705008	1.06771	0.106273	-1.34325	0.879462	1.02652	0.993963	-1.00131	1.8	1.58	YGR038W
Probeset ID	Gene Symbol	ORF	Expt 1 p-value	Expt 1 FC	Expt 2 p-value	Expt 2 FC	Expt 3 p-value	Expt 3 FC	Expt 4 p-value	Expt 4 FC	Expt 5 p-value	Expt 5 FC	0.05 MMS FC	0.1% MMS FC	501 ORFs in Network
11019_at	OST1	YJL002C	0.0138941	-1.61505	0.559673	-1.10512	0.032985	-1.49374	0.789799	-1.04646	0.904035	1.02073	-1.14	1.21	YJL002C
8466_at	OST3	YOR085W	0.0148062	-1.59695	0.919007	-1.01724	0.174816	-1.268	0.636024	1.08322	0.854604	1.03131	-2.28	-1.33	YOR085W
9645_at	OST6	YML019W	0.860315	1.04816	0.199705	1.42625	0.428047	1.23936	0.00734436	2.32233	0.0413464	1.81779	1.39	1.43	YML019W
6395_at	PAA1	YDR071C	0.00314985	-1.95205	0.236745	-1.25405	0.0408097	-1.51672	0.212965	-1.2701	0.0573728	-1.46525	1.74	1.07	YDR071C
9444_at	PAI3	YMR174C	0.0419736	1.66439	0.489094	-1.1732	0.734552	-1.08078	0.514497	-1.16224	0.921533	1.02277	3.48	4.83	YMR174C
10490_at	PAM17	YKR065C	0.0110472	-3.09475	0.734032	-1.13988	0.357875	-1.43323	0.85865	1.0709	0.619702	-1.21139	1.34	1.71	YKR065C
4087_at	PAN1	YIR006C	0.0163499	1.59238	0.37101	1.16764	0.0339769	1.4903	0.05923	1.4155	0.0842908	1.36869	-1.07	1.55	YIR006C
10582_at	PAN3	YKL025C	0.366879	-1.11173	0.439601	-1.09449	0.143547	-1.19336	0.0013473	1.59794	0.663589	1.05166	5.25	4.04	YKL025C
4491_at	PAN5	YHR063C	0.0550411	1.26149	0.127017	1.1963	0.00184724	1.544	0.0340224	1.29882	0.0126453	1.37726	1.45	1.75
10565_at	PAP1	YKR002W	0.17313	1.2307	0.0788361	1.3169	0.00613593	1.60881	0.00316162	1.69401	0.0840802	1.3099	2.12	2.89	YKR002W
10412_f_at	PAU6	YLL064C	0.0262834	1.66714	0.534949	1.13759	0.1273	1.3918	0.0191091	1.72631	0.111626	1.41413	1.14	1.85	YLL064C
8880_at	PBI2	YNL015W	0.718524	-1.09494	0.347387	-1.27171	0.64956	-1.12135	0.238232	-1.35671	0.037219	-1.77841	1.69	1.48	YNL015W
9150_at	PCL1	YNL289W	0.620615	1.09733	0.729575	-1.06683	0.133326	1.34226	0.220503	1.26653	0.0314544	1.56064	-1.95	-2.1	YNL289W
4891_at	PCP1	YGR101W	0.0966881	-1.37715	0.831687	1.03933	0.0356003	-1.52245	0.560227	1.11226	0.48954	-1.13496	1.73	2.58	YGR101W
10296_at	PDC1	YLR044C	0.00203107	1.60584	0.667576	-1.05462	0.538506	1.07948	0.0483761	1.30397	0.0110875	1.43657	-2.16	-2.31	YLR044C
10208_at	PDC5	YLR134W	0.326328	1.13669	0.383955	1.11978	0.154639	1.20947	0.00303758	1.58913	0.240124	1.16735	1.06	1.71	YLR134W
8204_at	PDE2	YOR360C	0.294638	-1.24595	0.780248	-1.05893	0.795303	1.05467	0.352138	1.2144	0.0303637	1.63632	1.27	1.55	YOR360C
8218_at	PDR10	YOR328W	0.00117907	2.43007	0.761441	-1.06746	0.000883021	2.5152	0.339474	1.23254	0.000144407	3.15302	4.91	12.21	YOR328W
7831_at	PDR12	YPL058C	0.0454065	2.0441	0.941523	-1.02428	0.188195	1.5634	0.550989	1.21711	0.309736	1.40448	-1.03	1.47	YPL058C
9117_at	PDR16	YNL231C	0.00360668	2.0129	0.848834	-1.03851	0.00154495	2.20388	0.116872	1.38794	0.00556481	1.92305	1.12	1.22	YNL231C
9562_at	PDS5	YMR076C	0.882499	1.01765	0.983449	-1.00246	0.0876043	1.24051	0.00115247	1.63409	0.0934354	1.23512	2.2	2.25	YMR076C
5673_at	PET117	YER058W	0.0143732	-1.79565	0.523405	-1.14404	0.365215	-1.21248	0.474847	-1.16304	0.0327418	-1.63881	1.41	1.32
8405_at	PET123	YOR158W	0.657745	1.06107	0.325529	1.14312	0.140908	1.22838	0.00368747	1.59828	0.165438	1.21254	1.48	1.02	YOR158W
Probeset ID	Gene Symbol	ORF	Expt 1 p-value	Expt 1 FC	Expt 2 p-value	Expt 2 FC	Expt 3 p-value	Expt 3 FC	Expt 4 p-value	Expt 4 FC	Expt 5 p-value	Expt 5 FC	0.05 MMS FC	0.1% MMS FC	501 ORFs in Network
11008_at	PET191	YJR034W	0.00835596	-1.94244	0.278929	-1.26989	0.0437949	-1.60737	0.0352761	-1.64832	0.00595423	-2.01869	3.07	1.76	YJR034W
8846_at	PET8	YNL003C	0.0515442	1.49991	0.136094	1.34934	0.0181003	1.6701	0.0444761	1.5232	0.0694542	1.45328	2.1	2.42	YNL003C
7375_at	PET9	YBL030C	0.90114	-1.01633	0.109843	1.24671	0.233499	1.17377	0.00218693	1.64135	0.0242754	1.38953	-1.41	-1.3	YBL030C
8687_at	PEX11	YOL147C	0.0294487	-1.55312	0.466425	1.14343	0.318174	-1.20392	0.609058	1.09809	0.610586	1.09765	1.08	1.09
11216_at	PEX2	YJL210W	0.134419	-1.6069	0.196113	-1.49851	0.0654837	-1.82011	0.188304	-1.51011	0.0267986	-2.10697	-1.22	1.28	YJL210W
9201_at	PEX6	YNL329C	0.539098	-1.11278	0.731539	1.06115	0.33928	1.18318	0.0197503	1.57504	0.232577	1.23676	1.57	2.12	YNL329C
6890_at	PGK1	YCR012W	0.0140916	1.51708	0.949447	-1.00945	0.338622	1.15573	0.619227	1.07689	0.21997	1.20676	1.05	-1.12	YCR012W
10701_at	PGM1	YKL127W	0.0239941	-1.54538	0.362352	1.17305	0.690096	-1.07128	0.233632	1.23542	0.339162	1.18269	-1.4	-1.29	YKL127W
11228_at	PHO90	YJL198W	0.0405166	-1.73907	0.870965	-1.04081	0.0530522	-1.67732	0.817746	-1.05842	0.150698	-1.44777	-1.93	1	YJL198W
11105_at	PHS1	YJL097W	0.00510461	-6.16291	0.802865	-1.14548	0.216939	-2.00081	0.536897	-1.40257	0.547831	-1.38975	1.82	1.47
10756_at	PIR3	YKL163W	0.015431	5.16894	0.927105	-1.05591	0.111318	2.72059	0.516224	-1.47624	0.414616	1.6357	-1.39	1.61	YKL163W
5572_at	PMD1	YER132C	0.0177615	1.6178	0.820509	-1.04148	0.0762476	1.4049	0.949413	1.01142	0.0173225	1.62163	-1.11	-1.06	YER132C
5702_at	PMI40	YER003C	0.280694	-1.21651	0.325642	1.19459	0.0781336	1.39672	0.0174479	1.61272	0.00470815	1.82295	-1.18	-1.53	YER003C
5729_f_at	PMP2	YEL017C-A	0.0231437	1.50597	0.659769	-1.07361	0.778472	-1.04632	0.90285	1.01981	0.794843	1.04273	0	0	YEL017C-A
11344_at	PMT2	YAL023C	0.0330742	-1.89553	0.920889	-1.02731	0.781742	1.07817	0.757367	1.08759	0.623323	-1.14329	-1.23	-1.69	YAL023C
10891_at	PMT4	YJR143C	0.0202336	-1.55272	0.372046	1.1648	0.168599	-1.27254	0.0638462	1.39907	0.676857	-1.07279	-2.12	-2.16	YJR143C
8975_at	POL1	YNL102W	0.283276	1.29679	0.330315	1.26458	0.0127336	1.96722	0.0302354	1.76532	0.0522361	1.64615	2.22	1.77	YNL102W
9132_at	POL2	YNL262W	0.706563	1.0471	0.746924	-1.04021	0.0379984	1.32083	0.077414	1.25927	0.00524492	1.50105	-1.18	1.18	YNL262W
8693_at	PPM2	YOL141W	0.758856	1.05106	0.747524	1.05362	0.0879194	1.34254	0.0230553	1.51122	0.27437	1.19917	-1.1	-1.17	YOL141W
5774_at	PRB1	YEL060C	0.0275198	2.00022	0.88105	1.04316	0.104244	1.62567	0.541925	1.18951	0.332694	1.32187	1.12	1.3	YEL060C
6920_at	PRD1	YCL057W	0.891029	-1.02119	0.929073	-1.01372	0.0851025	1.32478	0.0123787	1.55361	0.00574895	1.65287	2.75	3.56
11020_i_at	PRE3	YJL001W	0.039893	-2.03295	0.297385	-1.39854	0.0283501	-2.15369	0.637448	-1.16052	0.411085	-1.29983	3.07	2.69	YJL001W
11021_f_at	PRE3	YJL001W	0.0387888	-2.61588	0.202022	-1.7498	0.00738934	-3.79526	0.242182	-1.66525	0.315623	-1.54361	3.07	2.69	YJL001W
Probeset ID	Gene Symbol	ORF	Expt 1 p-value	Expt 1 FC	Expt 2 p-value	Expt 2 FC	Expt 3 p-value	Expt 3 FC	Expt 4 p-value	Expt 4 FC	Expt 5 p-value	Expt 5 FC	0.05 MMS FC	0.1% MMS FC	501 ORFs in Network
4194_at	PRM5	YIL117C	0.0312231	1.58959	0.916884	1.02046	0.0806451	1.43696	0.77893	-1.05608	0.142607	1.34741	1.75	2	YIL117C
10395_at	PRP19	YLL036C	0.0105389	-1.86813	0.829908	-1.04638	0.643957	-1.10285	0.456476	-1.17223	0.194021	-1.32857	2.06	1.69	YLL036C
10576_at	PRY2	YKR013W	0.0556538	-1.74218	0.890001	-1.03771	0.0121027	-2.16711	0.829777	1.05926	0.436055	1.23505	-4.08	-2.02	YKR013W
11079_at	PRY3	YJL078C	0.00259693	-1.5413	0.820493	-1.02686	3.40505e-05	-2.07787	0.314447	-1.12748	0.00722089	-1.44646	-7.65	-2.9	YJL078C
9044_at	PSD1	YNL169C	0.457209	-1.17766	0.0238473	1.73398	0.124707	1.42104	0.0199833	1.76969	0.219178	1.31784	-1.53	-1.59	YNL169C
6424_at	PST1	YDR055W	0.00591936	4.19744	0.926093	-1.04156	0.0619082	2.42288	0.637275	1.23114	0.586486	1.27158	-1.04	-1.37	YDR055W
10472_at	PTR2	YKR093W	0.0965972	-1.77258	0.888418	1.04656	0.0334092	-2.14406	0.586861	-1.194	0.588083	-1.1933	-1.04	-1.62
10190_at	PUS5	YLR165C	0.011658	-1.64737	0.858332	-1.03111	0.370232	-1.16925	0.392473	-1.16066	0.22522	-1.23955	2.14	2.53	YLR165C
4235_at	QDR2	YIL121W	0.011912	-1.37384	0.460305	1.08528	8.0925e-05	-1.86904	0.406453	-1.0967	0.00328362	-1.48047	-2.89	-1.82
10671_at	RAD27	YKL113C	0.347638	1.23207	0.450041	1.18141	0.0520344	1.58476	0.0062116	2.0278	0.0377576	1.64616	1.05	1.11	YKL113C
5626_at	RAD51	YER095W	0.0858173	1.48215	0.488101	1.16228	0.021482	1.74282	0.867463	1.03649	0.00271576	2.20494	1.43	1.8	YER095W
7365_at	RCR1	YBR005W	0.00981792	2.38606	0.761983	1.09192	0.0261703	2.05329	0.584609	1.17284	0.350677	1.31729	1.06	1.18
7296_at	RDH54	YBR073W	0.0419679	1.32448	0.888794	1.01779	0.000868825	1.72109	0.285666	1.14794	0.0131042	1.43213	2.01	2.91	YBR073W
7670_at	RDS3	YPR094W	0.45104	-1.18975	0.876418	1.03607	0.936445	1.01833	0.0317783	-1.71905	0.140887	-1.42135	1.09	1.3
4164_at	RHR2	YIL053W	0.00228451	2.54933	0.0674466	-1.62877	0.0430243	1.73161	0.158273	-1.44074	0.719767	1.09324	-1.31	-2.15	YIL053W
6001_at	RIB3	YDR487C	0.230054	-1.27777	0.582225	-1.11583	0.0372339	-1.57464	0.132908	-1.36684	0.110893	-1.39601	1.63	1.83	YDR487C
8847_at	RLP7	YNL002C	0.413852	1.325	0.101577	1.80301	0.0238542	2.36211	0.0291121	2.27849	0.0245903	2.34918	-1.4	-3.32	YNL002C
5643_at	RNR1	YER070W	0.193619	1.92627	0.424942	-1.48172	0.033779	3.12835	0.266157	1.74231	0.0336413	3.13169	2.09	2.88	YER070W
11041_at	RNR2	YJL026W	0.0232091	1.71578	0.289948	1.25841	0.00207263	2.25181	0.0110547	1.86442	0.0214292	1.73126	1.63	1.72	YJL026W
4045_s_at	RNR3	YIL066C	0.000384239	3.9884	0.776226	1.08607	0.00276233	2.90223	0.5105	-1.21241	0.0078571	2.47034	4.51	4.93	YIL066C
4835_at	RNR4	YGR180C	0.0157553	1.80541	0.638489	1.10665	0.0252369	1.7112	0.324977	1.24085	0.0300031	1.67761	1.97	1.66	YGR180C
9427_at	ROT1	YMR200W	0.208117	1.26705	0.81972	1.04232	0.0349077	1.52657	0.0696009	1.42537	0.020828	1.60492	2.8	1.88	YMR200W
7685_at	ROX1	YPR065W	0.0179788	1.38087	0.14025	1.20455	0.362074	1.11813	0.111054	1.22472	0.000485018	1.74698	1.59	2.17	YPR065W
Probeset ID	Gene Symbol	ORF	Expt 1 p-value	Expt 1 FC	Expt 2 p-value	Expt 2 FC	Expt 3 p-value	Expt 3 FC	Expt 4 p-value	Expt 4 FC	Expt 5 p-value	Expt 5 FC	0.05 MMS FC	0.1% MMS FC	501 ORFs in Network
11154_at	RPB4	YJL140W	0.0382097	-2.14103	0.325958	-1.39783	0.103636	-1.77881	0.110484	-1.75687	0.0722272	-1.90514	1.64	1.89	YJL140W
10729_at	RPC25	YKL144C	0.0436494	-1.62336	0.979897	-1.00554	0.962322	-1.01042	0.70079	-1.08827	0.904884	-1.02658	-1.22	-1.5	YKL144C
10556_i_at	RPL14B	YKL006W	0.0370636	-1.55613	0.96542	-1.00838	0.435518	-1.16433	0.712969	-1.07363	0.326715	-1.21268	-1.4	-2.04	YKL006W
10326_g_at	RPL15B	YLR029C	0.0451546	-3.06671	0.978286	1.01403	0.654482	-1.25866	0.606126	-1.30396	0.396173	-1.55438	-1.37	-1.47	YLR029C
10739_f_at	RPL17A	YKL180W	0.029162	-1.76108	0.617637	-1.12425	0.378591	-1.23238	0.547907	-1.15179	0.314615	-1.27108	-1.42	-1.64	YKL180W
11203_i_at	RPL17B	YJL177W	0.011964	-2.4648	0.54224	-1.21082	0.0813492	-1.78649	0.618058	-1.16893	0.15043	-1.59758	-1.62	-2.77	YJL177W
10270_at	RPL22A	YLR061W	0.0126868	-2.51592	0.762266	-1.10249	0.754116	-1.10632	0.479425	-1.25877	0.401967	-1.31512	-1.4	-2.05	YLR061W
5670_i_at	RPL34A	YER056C-A	0.049217	-1.72962	0.655388	-1.12144	0.24059	-1.36237	0.162868	-1.45117	0.152531	-1.46608	0	0	YER056C-A
10933_at	RPL43B	YJR094W-A	0.0175917	-2.6107	0.568804	-1.22682	0.298105	-1.46155	0.13381	-1.75252	0.278684	-1.4857	0	0	YJR094W-A
9754_at	RPM2	YML091C	0.938847	1.02136	0.400035	1.26542	0.0334502	1.91135	0.0218136	2.0353	0.0705675	1.70806	2.06	1.94
9912_at	RPN13	YLR421C	0.0468539	-4.08425	0.828786	1.15075	0.958698	1.03416	0.912914	1.07353	0.903816	-1.08156	1.86	1.96	YLR421C
6487_at	RPN4	YDL020C	0.221779	1.3467	0.978072	-1.0065	0.0201876	1.85533	0.577112	1.14155	0.0250215	1.80612	1.74	1.97	YDL020C
4490_at	RPP1	YHR062C	0.00215658	2.07864	0.34096	1.20517	0.0248599	1.61992	0.114748	1.37722	0.0356226	1.5611	-2.41	-1.31	YHR062C
9686_s_at	RPS17A	YML024W	0.00975757	-2.30321	0.701628	-1.11263	0.579894	-1.16734	0.579531	-1.16751	0.357995	-1.29688	-1.25	-2	YML024W
9182_s_at	RPS19A	YNL302C	0.196105	1.56908	0.109767	1.7654	0.0404815	2.12893	0.0262979	2.30116	0.0487923	2.05753	-1.4	-2.3	YNL302C
9946_at	RPS22B	YLR367W	0.0408895	-1.71636	0.451393	-1.20152	0.219797	-1.35707	0.480667	-1.18727	0.210806	-1.36586	-1.31	-1.69	YLR367W
5571_at	RPS26B	YER131W	0.136974	-1.32643	0.968674	1.00713	0.558646	-1.11252	0.0781305	-1.40687	0.00848539	-1.74557	-3.5	-6.23	YER131W
9923_f_at	RPS29A	YLR388W	0.00327441	-4.85147	0.948101	1.02911	0.72548	-1.16786	0.484811	-1.36501	0.300595	-1.59516	-1.39	-2.06	YLR388W
10893_s_at	RPS4A	YJR145C	0.0260227	-1.69081	0.668836	-1.09497	0.259078	-1.27779	0.591055	1.12101	0.386184	-1.20452	-2.01	-2.02	YJR145C
10916_at	RPS5	YJR123W	0.016376	-2.36965	0.569202	-1.19848	0.237843	-1.4686	0.373959	-1.33065	0.341016	-1.35895	-1.52	-2.07	YJR123W
9484_at	RRB1	YMR131C	0.0367929	-2.1465	0.884249	1.04955	0.918035	-1.03477	0.810437	1.08301	0.922186	-1.03297	-2.11	-3.17	YMR131C
8692_at	RRP40	YOL142W	0.164508	1.36263	0.0292719	1.67711	0.0104322	1.88442	0.0226273	1.72692	0.0145897	1.81464	1.03	1.13	YOL142W
8522_at	RSB1	YOR049C	0.00749977	1.89719	0.330939	1.22406	0.00199177	2.19137	0.12689	1.38718	0.000100622	3.11248	1.11	-1.8
Probeset ID	Gene Symbol	ORF	Expt 1 p-value	Expt 1 FC	Expt 2 p-value	Expt 2 FC	Expt 3 p-value	Expt 3 FC	Expt 4 p-value	Expt 4 FC	Expt 5 p-value	Expt 5 FC	0.05 MMS FC	0.1% MMS FC	501 ORFs in Network
10285_at	RSC58	YLR033W	0.0324311	1.49418	0.21016	1.24594	0.0746284	1.38296	0.0012797	2.00162	0.365573	1.16903	1.57	2.41
10940_at	RSM26	YJR101W	0.00413162	-1.57622	0.585236	-1.07493	0.0756344	-1.2847	0.698066	1.05253	0.0656409	-1.29817	1.09	-1.09	YJR101W
5565_at	RSP5	YER125W	0.366173	-1.26337	0.346889	1.27597	0.0455648	-1.74238	0.403012	1.24084	0.9186	-1.02632	-1.08	1.04	YER125W
4862_at	RTS3	YGR161C	0.00155234	3.36194	0.611657	1.16799	0.00412976	2.86388	0.9935	-1.00248	0.0401755	1.98421	1.15	2.78	YGR161C
6330_at	RUB1	YDR139C	0.0868676	-1.53258	0.194538	-1.36975	0.369332	-1.2381	0.0271974	-1.77835	0.110229	-1.48424	1.44	-1.06	YDR139C
5971_at	SAM2	YDR502C	0.99668	1.001	0.511079	1.17207	0.380982	1.23766	0.0300258	1.78025	0.158512	1.42264	-2.77	-4.15	YDR502C
10712_at	SBA1	YKL117W	0.0324867	-3.45218	0.629703	-1.28867	0.467463	-1.46911	0.541676	-1.37986	0.666203	-1.25442	1.32	1.32	YKL117W
7449_at	SCS22	YBL091C-A	0.339122	-1.25939	0.494349	-1.17738	0.0859076	-1.54258	0.030083	-1.76773	0.0192327	-1.87007	0	0
5034_at	SCW11	YGL028C	0.47946	-1.17125	0.759074	1.07032	0.0376492	-1.65851	0.456511	1.18132	0.793284	-1.05975	-2.17	-2.49	YGL028C
10390_at	SDH2	YLL041C	0.371894	-1.18467	0.29966	1.21901	0.0697765	-1.43863	0.00564314	1.84851	0.185131	1.29283	1.59	1.37	YLL041C
6279_at	SDH4	YDR178W	0.00809095	-1.5366	0.392968	1.12765	0.0535545	-1.33667	0.212882	1.19526	0.768305	1.0417	1.19	1.28	YDR178W
5435_at	SEC53	YFL045C	0.0101263	-1.7285	0.5461	1.118	0.504953	1.13135	0.589807	1.10457	0.450504	1.15034	-2.93	-3.01	YFL045C
11379_at	SEO1	YAL067C	0.0338957	-1.89462	0.729311	-1.09917	0.323749	-1.31613	0.788398	-1.07602	0.34694	-1.29864	1.05	1
4818_at	SER2	YGR208W	0.0300079	1.55318	0.396982	-1.17021	0.036453	1.52382	0.299084	-1.21436	0.0321807	1.54259	-1.55	-1.27
8251_at	SFG1	YOR315W	0.365692	-1.35492	0.483372	1.26324	0.583292	1.19979	0.819466	-1.07829	0.0292353	2.22459	-4.45	-3.48	YOR315W
11148_at	SFH5	YJL145W	0.0269107	-2.04935	0.232948	-1.43002	0.300121	-1.36117	0.233908	-1.4289	0.0394221	-1.93084	1.01	1.23	YJL145W
10340_at	SFI1	YLL003W	0.0215095	-1.74103	0.880814	-1.03267	0.890137	-1.03006	0.388914	-1.20641	0.938427	-1.0167	1.59	2.18
4211_at	SGA1	YIL099W	5.50918e-05	1.92647	0.55675	1.06738	0.000110071	1.83614	0.684133	-1.04599	0.00197824	1.52883	-2	1.01
8568_at	SGT2	YOR007C	0.018274	1.5692	0.296206	-1.19754	0.440678	1.14068	0.408541	1.15184	0.436362	1.14214	1.89	1.56	YOR007C
10698_at	SHE2	YKL130C	0.00226356	-1.88552	0.0530276	-1.42257	0.455477	-1.13505	0.402755	-1.15311	0.034475	-1.47944	1.4	1.19	YKL130C
10267_at	SHM2	YLR058C	0.0963627	2.03511	0.374527	-1.43802	0.786671	1.11517	0.034385	-2.55934	0.581937	-1.24964	1.19	1.54	YLR058C
10132_at	SIK1	YLR197W	0.00886977	-4.24017	0.963762	1.02172	0.698609	-1.20165	0.686913	-1.21078	0.74171	-1.16909	-2.3	-3.63	YLR197W
9112_at	SIN4	YNL236W	0.335526	1.33035	0.0666571	1.77498	0.119414	1.61133	0.0336109	1.97858	0.141391	1.56503	1.8	2.82	YNL236W
Probeset ID	Gene Symbol	ORF	Expt 1 p-value	Expt 1 FC	Expt 2 p-value	Expt 2 FC	Expt 3 p-value	Expt 3 FC	Expt 4 p-value	Expt 4 FC	Expt 5 p-value	Expt 5 FC	0.05 MMS FC	0.1% MMS FC	501 ORFs in Network
10481_at	SKG1	YKR100C	0.0937454	1.45779	0.127099	1.40417	0.220281	1.30708	0.00874843	1.91062	0.196397	1.32747	-1.02	1.57	YKR100C
7772_at	SKS1	YPL026C	0.131563	1.29857	0.862018	-1.02908	0.0368846	1.46079	0.228523	1.22736	0.00251887	1.84757	1.06	1.43	YPL026C
4504_at	SLT2	YHR030C	0.0192035	1.67248	0.28974	1.2346	0.00833418	1.82187	0.290505	1.23417	0.480729	1.14852	1.3	1.35	YHR030C
4480_at	SMF2	YHR050W	0.0104736	-1.65678	0.440865	1.14206	0.0055876	-1.75298	0.687879	1.071	0.0438942	-1.45524	-2.14	-1.05	YHR050W
7183_at	SMP1	YBR182C	0.0157484	1.62622	0.805304	1.04457	0.0301742	1.52999	0.166428	1.29038	0.0348286	1.50933	-1.95	-1.17	YBR182C
6608_at	SNA4	YDL123W	0.0470083	1.41584	0.0838052	1.34478	0.395949	1.14834	0.00689198	1.66764	0.00605991	1.68593	2.85	2.04
8217_at	SNC2	YOR327C	0.0962578	1.2194	0.576536	-1.06513	0.00261346	1.51543	0.304931	-1.12501	0.334673	-1.11681	-1.06	-1.23	YOR327C
4583_at	SNF6	YHL025W	0.000500873	1.53253	0.160431	-1.14506	0.19161	1.13347	0.506621	1.06394	0.714512	1.03449	-1.2	1.53	YHL025W
6472_at	SNQ2	YDR011W	0.0635987	1.76929	0.19422	1.46809	0.00757309	2.44654	0.0685227	1.74847	0.0062251	2.51983	2.12	1.26	YDR011W
9198_s_at	SNZ2	YNL333W	0.0550157	1.34461	0.952235	1.00856	0.0183455	1.46233	0.191982	1.21243	0.0113668	1.51584	-1.05	1.73	YNL333W
11234_at	SOP4	YJL192C	0.401502	1.16137	0.48173	1.13302	0.0389359	1.4898	0.00451431	1.82073	0.886804	1.02533	1	1.03	YJL192C
10861_s_at	SOR1	YJR159W	0.0106104	-1.50992	0.354874	-1.14018	0.310068	-1.15544	0.120012	-1.25631	0.230759	-1.1878	1.42	1.71	YJR159W
11033_at	SPC1	YJR010C-A	0.0266213	-1.68293	0.546691	-1.13635	0.0341784	-1.63623	0.84298	-1.0426	0.0467671	-1.57885	1.91	1.63
9701_at	SPC2	YML055W	0.0101709	-2.43524	0.738016	1.10523	0.669368	-1.13647	0.853985	1.0565	0.6357	-1.15263	2.94	2.12	YML055W
10779_at	SPE1	YKL184W	0.00126419	-1.90711	0.988666	-1.00224	0.0392276	-1.42882	0.904142	-1.01915	0.961609	-1.00761	2.29	1.86	YKL184W
10587_at	SPT23	YKL020C	0.418722	1.10856	0.314699	1.13785	0.811807	1.03041	0.00218314	1.61229	0.180873	1.19106	1.7	1.42	YKL020C
10470_at	SRL3	YKR091W	0.0766006	1.59906	0.93764	1.01955	0.0222828	1.88784	0.634015	1.12565	0.862487	1.04381	2.72	2.16	YKR091W
6895_at	SRO9	YCL037C	0.905152	-1.03246	0.766671	-1.08294	0.866012	-1.04629	0.903944	1.03289	0.0383754	1.84134	-2.23	-2.65	YCL037C
10707_at	SRP21	YKL122C	0.0296535	-1.54597	0.343365	-1.1903	0.424599	-1.15716	0.779354	-1.0519	0.220389	-1.25647	-1.05	1.27	YKL122C
10653_at	SRX1	YKL086W	0.0348455	1.9361	0.379653	1.28833	0.0581485	1.78896	0.221802	1.43036	0.436163	1.25075	2.8	13.26
7422_at	SSA3	YBL075C	0.00862992	3.07308	0.810756	-1.09165	0.0960967	1.90956	0.933602	-1.03095	0.203218	1.61956	1	1.92	YBL075C
10974_at	SSC1	YJR045C	0.01396	-2.61297	0.265089	-1.4778	0.161912	-1.64533	0.805968	1.08752	0.20998	-1.55663	-1.46	-1.3	YJR045C
10347_at	SSL1	YLR005W	0.797107	1.05495	0.920585	1.02093	0.667704	1.09368	0.0490509	1.56134	0.27026	1.26515	1.69	1.78	YLR005W
Probeset ID	Gene Symbol	ORF	Expt 1 p-value	Expt 1 FC	Expt 2 p-value	Expt 2 FC	Expt 3 p-value	Expt 3 FC	Expt 4 p-value	Expt 4 FC	Expt 5 p-value	Expt 5 FC	0.05 MMS FC	0.1% MMS FC	501 ORFs in Network
4141_at	SSM4	YIL030C	0.865349	-1.02467	0.252651	1.18414	0.441427	1.11848	0.00932638	1.54479	0.133777	1.2538	1.85	2.28	YIL030C
9856_at	SST2	YLR452C	0.663666	-1.09049	0.968218	1.00794	0.473295	-1.15474	0.00603686	1.90868	0.361507	1.20243	-1.42	1.67	YLR452C
9924_at	STE23	YLR389C	0.0432223	-1.65338	0.547263	1.14775	0.904309	-1.0277	0.594481	1.1294	0.990682	1.00266	1.63	1.77	YLR389C
10910_at	STE24	YJR117W	0.00930952	-1.75642	0.131394	-1.34293	0.184293	-1.29246	0.891844	-1.02562	0.76609	-1.05699	1.14	1.12	YJR117W
8323_at	STE4	YOR212W	0.00482939	-1.58298	0.259682	-1.17074	0.0155348	-1.45556	0.0765351	-1.29459	0.00475967	-1.58465	-1.62	1	YOR212W
10803_at	STE6	YKL209C	0.00310977	-1.88025	0.511619	-1.12281	0.0729935	-1.40007	0.839985	-1.03597	0.410274	-1.15733	1.15	1	YKL209C
4980_at	STF2	YGR008C	0.661621	-1.25133	0.508847	-1.40526	0.466735	-1.45582	0.120897	-2.30275	0.0198977	-3.82261	2.94	1.41	YGR008C
9584_at	STV1	YMR054W	0.0375433	-1.63126	0.820321	-1.0498	0.512379	-1.15181	0.560455	1.13354	0.858445	-1.03888	1.88	1.92	YMR054W
11029_at	SUI2	YJR007W	0.502125	-1.10462	0.755526	1.04688	0.878155	1.02278	0.00189172	1.76741	0.854063	1.02739	1.26	-1.22	YJR007W
8922_at	SUN4	YNL066W	0.740178	-1.13187	0.692387	1.15942	0.031815	-2.42624	0.656432	1.18113	0.956764	-1.02041	-3.72	-3.72	YNL066W
7234_at	SUP45	YBR143C	0.0347344	-1.52598	0.657892	1.08395	0.244814	-1.24251	0.753888	-1.05861	0.249333	-1.2398	-1.73	-2.25	YBR143C
9704_at	SUR7	YML052W	0.35693	-1.33008	0.362211	1.32579	0.0258871	-2.13086	0.644526	1.1513	0.206634	-1.48805	1.54	-1.36	YML052W
5173_at	SUT1	YGL162W	0.792859	-1.04341	0.286299	-1.19316	0.101639	-1.32385	0.0361539	-1.45244	0.0105711	-1.61394	1.7	-1.25	YGL162W
11017_at	SYS1	YJL004C	0.00344927	-2.27236	0.650591	-1.11074	0.014524	-1.90643	0.247322	-1.31649	0.200328	-1.35854	1.1	2.03	YJL004C
9727_at	TCB3	YML072C	0.0289326	-1.58694	0.552453	-1.12052	0.438118	-1.16105	0.814941	1.04555	0.797993	1.04993	1.55	1.67	YML072C
10659_at	TEF4	YKL081W	0.0480631	-1.70089	0.589313	1.14323	0.0429266	-1.72686	0.190523	1.39773	0.893703	1.03349	-1.92	-5.77	YKL081W
10996_at	TES1	YJR019C	0.0070722	-1.58196	0.877929	1.02245	0.0288848	-1.42071	0.0364416	1.39534	0.598351	-1.07958	-1.21	1.6	YJR019C
4844_at	THI4	YGR144W	0.0306767	1.86968	0.971661	1.00931	0.202561	1.41129	0.934502	-1.02168	0.43267	1.23059	2.85	1.64	YGR144W
11156_s_at	TIF1	YJL138C	0.0179073	-2.52918	0.518934	-1.25229	0.166547	-1.64645	0.326104	-1.4143	0.517896	-1.253	-2.65	-3.57	YJL138C
11150_at	TIM17	YJL143W	0.000269393	-2.47919	0.151832	-1.3144	0.00654888	-1.79744	0.0624126	-1.4433	0.0289825	-1.55724	1.02	-1.09	YJL143W
5538_at	TIM9	YEL020W-A	0.0108612	-1.5473	0.99398	-1.00112	0.780238	1.04225	0.984723	-1.00284	0.360206	-1.14793	0	0	YEL020W-A
7290_at	TIP1	YBR067C	0.394221	1.22218	0.795639	-1.06197	0.0105078	-1.98865	0.827146	-1.05198	0.645154	-1.1132	-1.02	-1.03	YBR067C
5711_at	TIR1	YER011W	0.0670239	-2.13663	0.886158	-1.05669	0.0157549	-2.88462	0.474864	-1.32068	0.168261	-1.73823	-1.65	-4.52	YER011W
Probeset ID	Gene Symbol	ORF	Expt 1 p-value	Expt 1 FC	Expt 2 p-value	Expt 2 FC	Expt 3 p-value	Expt 3 FC	Expt 4 p-value	Expt 4 FC	Expt 5 p-value	Expt 5 FC	0.05 MMS FC	0.1% MMS FC	501 ORFs in Network
11109_at	TOK1	YJL093C	0.434893	1.08279	0.0307972	1.27233	0.196318	1.1442	0.000401823	1.6112	0.0707815	1.21555	1.18	1.48
4918_at	TOM20	YGR082W	0.00125935	-1.52531	0.795648	-1.02706	0.192177	-1.1495	0.477085	1.0768	0.209235	-1.14314	-1.2	-1.34	YGR082W
9430_at	TOM40	YMR203W	0.0342447	-1.98563	0.906336	-1.03512	0.0948381	-1.68344	0.998079	-1.00071	0.58228	-1.17629	1.13	-1	YMR203W
7621_at	TOM5	YPR133W-A	0.0126984	-1.5689	0.0995091	-1.31624	0.772288	1.04662	0.128706	-1.28549	0.123329	-1.29061	0	0
8518_at	TOM6	YOR045W	0.0020229	-1.77226	0.12542	-1.27159	0.091143	-1.30721	0.0755004	-1.32815	0.0101535	-1.55946	-1.18	-1.78	YOR045W
11351_at	TPD3	YAL016W	0.00651526	-2.13931	0.246382	-1.32591	0.101603	-1.50741	0.0622249	-1.60944	0.0692038	-1.58709	1.3	2.11	YAL016W
11174_at	TPK1	YJL164C	0.0298845	-2.88766	0.720809	-1.17064	0.103337	-2.13633	0.5604	-1.29416	0.144316	-1.95908	2.02	2.91	YJL164C
10745_at	TPO5	YKL174C	0.0333175	-2.71786	0.634867	-1.22471	0.588238	-1.2604	0.773013	-1.13059	0.629681	-1.22857	1.3	1.5
11166_at	TRK1	YJL129C	0.279972	1.14286	0.206838	1.17057	0.0407322	1.31073	0.0023459	1.57362	0.100395	1.23377	-1.09	1.26	YJL129C
6822_at	TRX3	YCR083W	0.402427	-1.16337	0.22277	-1.25128	0.439046	-1.14974	0.0228201	-1.57609	0.0652454	-1.42437	3.47	1.86	YCR083W
9682_at	TSA1	YML028W	0.314338	1.15561	0.637478	-1.06885	0.00711485	1.56192	0.0482255	1.3537	0.0184412	1.45538	1.19	1.15	YML028W
9714_at	TUB1	YML085C	0.115428	1.41323	0.0410212	1.59433	0.0102471	1.85863	0.000505257	2.61162	0.000992216	2.413	-1.42	-1.07	YML085C
10618_at	TUL1	YKL034W	0.00729248	-3.75048	0.971319	1.01516	0.323412	-1.52525	0.902041	1.05289	0.992018	-1.0042	2.12	3.47	YKL034W
6380_at	TVP15	YDR100W	0.00858731	-1.79577	0.328383	-1.20945	0.00245768	-2.03857	0.213873	-1.27762	0.0628267	-1.46626	3.18	2.48	YDR100W
9556_at	TVP18	YMR071C	0.0085589	-1.83646	0.493101	-1.14674	0.646021	-1.09554	0.677406	-1.08608	0.113435	-1.39198	2.8	1.84	YMR071C
10802_at	UBA1	YKL210W	0.0394649	-2.26654	0.889555	-1.05153	0.692296	-1.15443	0.718748	1.13952	0.696826	1.15184	1.89	3.13	YKL210W
10479_at	UBP11	YKR098C	0.000919546	-2.30354	0.984317	1.00384	0.0516812	-1.51126	0.368798	-1.19543	0.202072	-1.29429	2.85	2.49	YKR098C
9405_at	UBP8	YMR223W	0.109932	1.27061	0.826101	1.03165	0.202386	1.20574	0.00681329	1.57217	0.080219	1.30355	1.4	1.94	YMR223W
10617_at	UGP1	YKL035W	0.0209616	-3.32691	0.472277	-1.39924	0.130595	-2.08455	0.446499	-1.428	0.315792	-1.60618	2.24	1.84	YKL035W
9365_at	URA10	YMR271C	0.36264	-1.18658	0.211128	-1.26974	0.151662	-1.3189	0.0379751	-1.52418	0.0283276	-1.56909	2.26	3.25	YMR271C
11165_at	URA2	YJL130C	0.265285	1.24196	0.221777	1.26995	0.00288738	1.99612	0.00969054	1.76749	0.0692394	1.4477	-1.29	-1.37	YJL130C
5724_at	URA3	YEL021W	0.306604	-1.70284	0.474946	-1.44436	0.0126443	-4.30462	0.150947	-2.14835	0.0188017	-3.8693	-1.39	-2.73	YEL021W
9911_at	URA4	YLR420W	0.040881	-3.19742	0.840944	-1.10967	0.769146	1.16455	0.694665	-1.22635	0.82504	1.12149	-2.15	-1.54	YLR420W
Probeset ID	Gene Symbol	ORF	Expt 1 p-value	Expt 1 FC	Expt 2 p-value	Expt 2 FC	Expt 3 p-value	Expt 3 FC	Expt 4 p-value	Expt 4 FC	Expt 5 p-value	Expt 5 FC	0.05 MMS FC	0.1% MMS FC	501 ORFs in Network
10514_at	UTH1	YKR042W	0.523807	1.12679	0.33738	1.19922	0.433516	1.15872	0.0107652	1.72995	0.0708918	1.43371	1.14	-1.08	YKR042W
7357_at	UTP20	YBL004W	0.843347	-1.03988	0.148578	1.34848	0.385973	1.19034	0.0217799	1.66573	0.336773	1.21382	-2.1	-3.76
9772_at	VAN1	YML115C	0.443976	1.23331	0.328475	1.30977	0.247778	1.37967	0.0218912	2.0083	0.191744	1.44265	1.14	-1.16	YML115C
6212_at	VHS1	YDR247W	0.0159677	1.96468	0.956681	-1.01346	0.2696	1.32169	0.545946	1.16154	0.889467	1.0348	-1.11	1.06	YDR247W
10660_at	VMA5	YKL080W	0.0145368	-1.49791	0.357522	-1.14512	0.00941572	-1.54833	0.425348	1.12397	0.202533	-1.21036	1.13	1.28	YKL080W
10710_at	VPH2	YKL119C	0.00223023	-1.53963	0.240023	-1.14783	0.00984421	-1.40721	0.037194	-1.2986	0.00300634	-1.51172	1.3	1.7	YKL119C
10564_at	VPS1	YKR001C	0.146142	1.35533	0.535577	1.13291	0.0989585	1.41894	0.0185664	1.70302	0.0669322	1.4831	1	1.8	YKR001C
11038_at	VPS53	YJL029C	0.0469507	-1.69487	0.76932	1.07411	0.609466	-1.13315	0.674373	-1.10808	0.622875	-1.12782	3.04	2.98	YJL029C
10919_at	VPS70	YJR126C	0.0133396	-1.75891	0.163276	-1.33544	0.212715	-1.29218	0.258794	-1.2597	0.334503	-1.21632	1.18	-1.07
11321_at	VPS8	YAL002W	0.717742	1.05227	0.64667	1.06687	0.45395	1.11243	0.00528474	1.59658	0.892302	-1.01922	2.35	1.5	YAL002W
9156_at	WSC2	YNL283C	0.00389375	-2.40722	0.645885	1.12318	0.0746889	-1.61781	0.982605	-1.0055	0.991381	-1.00272	-1.11	-1.34	YNL283C
8638_at	WSC3	YOL105C	0.907093	-1.01658	0.61531	1.07379	0.425161	1.12067	0.000940327	1.82335	0.187673	1.21265	-2.62	-1.64	YOL105C
5378_at	WWM1	YFL010C	0.00175174	1.62347	0.619247	-1.06369	0.0119794	1.43043	0.591374	1.06904	0.0219614	1.37492	1.21	2.13	YFL010C
10881_at	XPT1	YJR133W	0.0257645	-1.78186	0.852954	-1.04395	0.437489	-1.20009	0.388612	-1.22526	0.098882	-1.50119	-1.26	-1.44	YJR133W
11152_g_at	YAK1	YJL142C	0.181821	-1.35388	0.980097	1.00546	0.831636	-1.04754	0.454975	-1.17945	0.0458335	-1.6098	1.7	2.02
11153_at	YAK1	YJL141C	0.177825	-1.41411	0.908104	1.02895	0.359616	-1.25932	0.480596	-1.19269	0.0304089	-1.81094	1.28	1.03	YJL141C
9008_at	YGP1	YNL160W	0.0242621	2.19363	0.604454	-1.1761	0.323016	1.36926	0.859654	1.05663	0.54673	1.20817	1.9	1.99	YNL160W
4121_at	YIA6	YIL006W	0.430045	1.10569	0.314803	1.13777	0.0541222	-1.30031	0.00490834	1.52658	0.0622218	1.2878	1	1.05
9131_at	YIF1	YNL263C	0.0464991	-1.50155	0.958683	1.00974	0.496552	-1.13705	0.376592	1.18316	0.8092	1.04625	1.03	1.47	YNL263C
9462_at	YIM1	YMR152W	0.92024	-1.03479	0.773563	-1.10342	0.922439	1.03381	0.0372433	2.18843	0.539425	1.23521	3.83	2.76	YMR152W
8790_s_at	YIP3	YNL044W	0.046301	-1.59777	0.678413	1.09377	0.797217	-1.05698	0.780315	-1.06201	0.510641	-1.15374	-1.54	-2.23	YNL044W
10766_at	YKT6	YKL196C	0.00141977	-1.57962	0.108435	-1.21221	0.0283475	-1.31846	0.697582	-1.04516	0.515689	-1.07715	1.26	1.05	YKL196C
10194_at	YPS3	YLR121C	6.3465e-05	2.96699	0.482627	1.14068	0.000446898	2.38394	0.7684	1.05625	0.0342778	1.54306	-1.8	-2.15	YLR121C
Probeset ID	Gene Symbol	ORF	Expt 1 p-value	Expt 1 FC	Expt 2 p-value	Expt 2 FC	Expt 3 p-value	Expt 3 FC	Expt 4 p-value	Expt 4 FC	Expt 5 p-value	Expt 5 FC	0.05 MMS FC	0.1% MMS FC	501 ORFs in Network
5393_at	YPT1	YFL038C	0.740449	1.05262	0.0126924	-1.55686	0.889084	1.02178	0.469294	-1.11968	0.487618	-1.11442	1.08	-1.11	YFL038C
10064_s_at	YPT6	YLR261C	0.00783981	-1.65954	0.931022	-1.01415	0.996321	-1.00075	0.725427	-1.05884	0.510478	-1.11388	3.04	1.87	YLR261C
3542_f_at	YRF1-7	YPR204W	0.0239323	1.3621	0.81763	1.02859	2.51383e-05	2.20379	0.195272	1.17828	0.0153723	1.40166	2.03	1.69	YPR204W
7322_at	YRO2	YBR054W	0.00750537	9.79939	0.758955	-1.25017	0.141886	3.05924	0.846134	-1.15146	0.762516	1.24591	2.1	2.03	YBR054W
7247_at	YSA1	YBR111C	0.849425	-1.03822	0.392211	-1.18722	0.916605	-1.02089	0.126959	-1.37312	0.0481391	-1.53017	1.62	1.55	YBR111C
10204_at	ZRT2	YLR130C	0.173778	1.57673	0.34468	1.36311	0.895557	1.04313	0.016784	2.39663	0.38618	1.32736	-1.25	1.12	YLR130C
10744_at	ZRT3	YKL175W	0.0148564	-2.31994	0.615099	1.16518	0.926279	1.02838	0.971325	1.01093	0.779163	1.08865	1.12	1.37	YKL175W
10009_at	---	YLR339C	0.470524	-1.61287	0.791193	-1.18967	0.0374398	-4.48439	0.0939759	-3.21151	0.064059	-3.69979	1	-1.9
10016_at	---	YLR301W	0.0127629	1.43428	0.887657	-1.01796	0.00259511	1.59537	0.170555	1.19705	0.0178617	1.40258	1.3	1.18
10050_at	---	YLR290C	0.00209856	-5.46566	0.850361	-1.08751	0.700176	-1.18726	0.558365	-1.2995	0.660878	-1.21621	3.03	3.24	YLR290C
10054_at	---	YLR294C	0.949837	1.01629	0.496609	1.19285	0.236842	1.36778	0.0221352	1.9358	0.171358	1.44186	1.4	1.17
10059_at	---	YLR257W	0.163398	-1.64397	0.54137	-1.23427	0.588678	-1.20446	0.387743	-1.34997	0.0491353	-2.08081	1.56	1.09	YLR257W
10063_i_at	---	YLR261C	0.00355199	-5.67425	0.71431	-1.19727	0.645924	-1.254	0.429274	-1.48129	0.510049	-1.38556	3.04	1.87	YLR261C
10110_at	---	YLR218C	0.113548	-1.4687	0.77909	-1.06673	0.810318	-1.05681	0.546953	-1.14979	0.0474799	-1.64398	1.73	1.12	YLR218C
10129_at	---	YLR194C	0.0248702	2.32646	0.715667	-1.13075	0.00485033	3.111	0.837472	-1.07151	0.580612	1.20572	1.21	-1.02	YLR194C
10133_at	---	YLR198C	0.0133598	-2.54424	0.853725	-1.06257	0.597104	-1.19115	0.343115	-1.37435	0.483908	-1.26203	-1.85	-2.46
10134_at	---	YLR199C	0.0884068	1.57154	0.562642	1.1562	0.0264589	1.85252	0.0164674	1.97219	0.0867746	1.5757	3.44	4.28	YLR199C
10148_at	---	YLR168C	0.246157	1.32889	0.485918	1.18255	0.0147561	1.94157	0.011349	2.00663	0.0437245	1.69133	1.88	2.39	YLR168C
10157_at	---	YLR177W	0.587282	-1.11063	0.178738	1.30827	0.940147	1.01453	0.0621637	1.4724	0.038307	-1.54918	2.01	1.82	YLR177W
10186_s_at	---	YLR156W	0.439963	1.11219	0.155678	1.22346	0.00656643	-1.54776	0.821884	1.03111	0.0839572	-1.28514	-1.13	1.66	YLR156W
10189_at	---	YLR164W	0.00445721	-3.47767	0.562303	-1.2371	0.146072	-1.74189	0.33419	-1.43226	0.448478	-1.32283	1.93	3.27	YLR164W
10200_at	---	YLR126C	0.0216442	-1.7098	0.864635	1.03604	0.236079	-1.28864	0.35321	-1.21696	0.0644446	-1.51276	2.37	2.31
10274_at	---	YLR065C	0.458046	1.29714	0.21254	1.56322	0.296879	1.44778	0.0424445	2.16017	0.14343	1.70096	-1.25	-1.55	YLR065C
Probeset ID	Gene Symbol	ORF	Expt 1 p-value	Expt 1 FC	Expt 2 p-value	Expt 2 FC	Expt 3 p-value	Expt 3 FC	Expt 4 p-value	Expt 4 FC	Expt 5 p-value	Expt 5 FC	0.05 MMS FC	0.1% MMS FC	501 ORFs in Network
10288_at	---	YLR036C	0.159927	-1.31416	0.343321	1.19711	0.558578	-1.11597	0.0336432	1.54849	0.676719	1.08104	1.64	1.3
10343_at	---	YLR001C	0.0544273	1.46975	0.209339	1.27086	0.362274	1.18664	0.00362737	1.91738	0.143223	1.32714	2.36	2.91
10363_at	---	YLL023C	0.366414	-1.23359	0.33614	-1.25118	0.0200174	-1.82121	0.264655	-1.29914	0.281638	-1.28676	2.35	2.09	YLL023C
10387_at	---	YLL044W	0.675901	-1.29078	0.868349	-1.10614	0.0221353	-4.77977	0.0721628	-3.23645	0.0327657	-4.20861	-2.05	-2.13
10448_s_at	---	YKL033W-A	0.154662	-1.63224	0.880836	1.05063	0.0231283	-2.31491	0.578672	1.20215	0.743481	-1.11407	0	0
10499_at	---	YKR074W	0.0237114	-1.55968	0.454093	-1.14206	0.0272012	-1.53982	0.86442	-1.03041	0.0187067	-1.59444	1.96	1.41	YKR074W
10621_at	---	YKL031W	0.00561504	1.68249	0.0411485	1.4241	0.0704711	1.35915	0.0132005	1.56687	0.0534223	1.39247	1	1
10622_at	---	YKL030W	0.00912834	1.51736	0.382958	1.12938	0.250506	1.17613	0.580486	1.0793	0.896581	1.018	1	-1.07
10625_at	---	YKL071W	0.0468155	1.66154	0.483576	1.1802	0.0448468	1.67066	0.445082	-1.19837	0.510915	1.16798	52.63	48.94	YKL071W
10627_at	---	YKL069W	0.0149688	-1.8994	0.373897	-1.23223	0.121935	-1.45687	0.119017	-1.46167	0.0629878	-1.58927	1.14	1.05	YKL069W
10633_at	---	YKL063C	0.0140707	-2.49714	0.764353	-1.1027	0.350556	-1.36294	0.234482	-1.49043	0.212278	-1.52195	2.21	2.48	YKL063C
10669_at	---	YKL115C	0.14214	-1.51948	0.441773	1.23594	0.882111	-1.04116	0.0082079	2.3203	0.0390621	1.85276	1.52	1.14
10684_at	---	YKL100C	0.00120204	-2.12256	0.90605	1.02176	0.0190815	-1.62156	0.817708	-1.04298	0.604981	-1.09952	2.74	3.66
10736_at	---	YKL137W	0.00143217	-1.94851	0.369503	-1.16315	0.0029337	-1.82715	0.333948	-1.17724	0.0066824	-1.69943	1.42	-1.06	YKL137W
10760_at	---	YKL206C	0.187328	1.49032	0.382553	1.29516	0.255808	1.40564	0.0281274	2.0384	0.154327	1.54312	2.84	3.43	YKL206C
10805_at	---	YKL207W	0.0201493	-2.00057	0.89667	1.03496	0.258313	-1.35988	0.831401	-1.05798	0.356246	-1.28215	-1.09	1.18	YKL207W
10900_at	---	YJR107W	0.0248263	1.64193	0.230092	1.27705	0.0679437	1.47399	0.00511693	1.93611	0.131896	1.36712	2.23	3.02	YJR107W
10917_at	---	YJR124C	0.00647426	-1.51296	0.66866	-1.05679	0.215211	-1.17909	0.445598	-1.1044	0.876735	-1.02015	-1.9	-1.89
10926_at	---	YJR087W	0.0878862	-1.34106	0.616484	-1.0846	0.0280681	-1.48352	0.171733	-1.25808	0.0104531	-1.614	1.45	-1.22
10927_at	---	YJR088C	0.00903534	-2.20865	0.0616804	-1.69082	0.0285257	-1.88539	0.231575	-1.37872	0.126593	-1.5195	1.46	1.57
10955_at	---	YJR071W	0.0100963	-1.78333	0.768258	-1.05885	0.070807	-1.45655	0.401317	-1.17947	0.123273	-1.36954	1	1
10991_at	---	YJR014W	0.0798581	-1.42722	0.255274	-1.24872	0.122149	-1.36236	0.216577	-1.27444	0.0368301	-1.54741	-1.12	-1.06
11002_at	---	YJR024C	0.0400172	-1.67973	0.650767	-1.11024	0.325654	-1.25967	0.5891	-1.13316	0.807192	1.05781	-1.68	-1.37
Probeset ID	Gene Symbol	ORF	Expt 1 p-value	Expt 1 FC	Expt 2 p-value	Expt 2 FC	Expt 3 p-value	Expt 3 FC	Expt 4 p-value	Expt 4 FC	Expt 5 p-value	Expt 5 FC	0.05 MMS FC	0.1% MMS FC	501 ORFs in Network
11012_at	---	YJL009W	0.0411612	-1.59344	0.568704	-1.12681	0.143849	-1.37517	0.0937603	-1.44889	0.277328	-1.26092	-1.46	1.32
11030_at	---	YJR008W	0.155785	-1.53813	0.922383	-1.02869	0.519038	-1.20788	0.808277	1.07307	0.030898	-2.00369	1.59	2.17	YJR008W
11163_at	---	YJL132W	0.0384201	-1.77182	0.51398	-1.17994	0.441641	-1.21625	0.619606	-1.13356	0.254766	-1.34215	4.6	2.63
11164_at	---	YJL131C	0.0145668	-1.55332	0.707505	-1.06113	0.241043	-1.20979	0.75485	1.05057	0.466075	-1.12327	2.97	2.22
11175_at	---	YJL163C	0.012884	-2.06809	0.697865	-1.10408	0.179593	-1.42599	0.486566	-1.19573	0.737901	1.08902	2.06	2.6	YJL163C
11212_at	---	YJL171C	0.0497731	-2.08466	0.29215	-1.44926	0.258524	-1.491	0.0801251	-1.90351	0.311454	-1.42741	-1	1.06	YJL171C
11233_at	---	YJL193W	0.0197896	-2.74437	0.851794	1.07437	0.670918	-1.1778	0.964688	1.01713	0.767272	1.12048	1.25	1.31
11307_s_at	---	YAR066W	0.025558	-6.09982	0.396373	1.86674	0.67063	-1.36256	0.348948	1.99714	0.264369	2.29549	-4.25	-1.41	YAR066W
4071_at	---	YIR035C	0.0194255	2.55597	0.417218	-1.33961	0.117709	1.7977	0.352223	-1.40045	0.812224	-1.08818	1.04	1.33
4243_at	---	YIL158W	0.0139397	-1.56224	0.248206	-1.20718	0.178098	-1.24846	0.352577	-1.16187	0.278437	-1.19257	-3.73	-4.56	YIL158W
4356_at	---	YHR151C	0.221164	-1.23425	0.691104	1.06864	0.0272954	-1.50634	0.619688	-1.08662	0.724575	-1.06059	-1.14	1.04	YHR151C
4507_at	---	YHR033W	0.0824824	1.67825	0.0772796	1.69558	0.857636	1.05136	0.0255665	2.00621	0.0134513	2.20584	1	1	YHR033W
4725_f_at	---	YGR122C-A	0.0114684	1.7262	0.98159	-1.00432	0.793512	-1.05024	0.71662	-1.07044	0.975834	-1.00568	0	0
4811_at	---	YGR201C	0.0224704	2.12329	0.459368	-1.24592	0.427504	1.26645	0.656068	-1.14036	0.447421	1.25346	2.65	2.97	YGR201C
4846_at	---	YGR146C	0.0120453	1.87542	0.8137	1.05261	0.019007	1.77979	0.746719	-1.07288	0.0733143	1.51847	1.27	-1.12	YGR146C
4884_i_at	---	YGR138C	0.0436552	5.12086	0.598758	-1.47933	0.0790685	4.01652	0.69547	-1.33714	0.967474	1.03063	1.26	-1.23	YGR138C
4915_at	---	YGR079W	0.907606	-1.02653	0.286204	-1.27959	0.761254	1.07107	0.890357	-1.03159	0.0418927	1.65364	-2.6	1.38	YGR079W
4954_at	---	YGR073C	0.901906	-1.03102	0.427327	-1.22063	0.0850276	-1.57695	0.0420113	-1.73707	0.0954141	-1.55145	-1.28	1.96
4961_at	---	YGR035C	0.178218	1.35445	0.665814	1.09849	0.0123051	1.86706	0.144197	1.39299	0.00970993	1.91824	1.57	-1.5	YGR035C
4969_at	---	YGR043C	0.0102573	2.5594	0.617038	-1.17192	0.44977	1.2731	0.493872	-1.24369	0.988116	-1.00471	2.32	3.73	YGR043C
5204_at	---	YGL176C	0.262934	1.2553	0.241918	1.26907	0.214638	1.2887	0.226814	1.27966	0.0164689	1.71477	-3.45	-1.72	YGL176C
5353_at	---	YFR011C	0.00912732	-1.93872	0.951557	-1.01332	0.0498036	-1.59236	0.878281	1.03393	0.0836162	-1.49549	2.06	1.14	YFR011C
5640_at	---	YER067W	0.303907	-1.8345	0.386782	1.66091	0.543887	-1.42316	0.94411	-1.04127	0.0197168	-4.56719	2.29	1.26	YER067W
Probeset ID	Gene Symbol	ORF	Expt 1 p-value	Expt 1 FC	Expt 2 p-value	Expt 2 FC	Expt 3 p-value	Expt 3 FC	Expt 4 p-value	Expt 4 FC	Expt 5 p-value	Expt 5 FC	0.05 MMS FC	0.1% MMS FC	501 ORFs in Network
5685_at	---	YER030W	0.0346126	-2.49602	0.356454	-1.44517	0.34019	-1.46427	0.23996	-1.60755	0.0782386	-2.09415	1.73	1.45	YER030W
5703_at	---	YER004W	0.000353625	1.59723	0.256463	1.12008	0.00167509	1.4672	0.526199	1.0641	0.000250012	1.62909	2.64	2.26	YER004W
5739_at	---	YEL007W	0.782526	-1.05474	0.676914	1.08396	0.668411	-1.08642	0.040792	1.54139	0.897291	1.0252	1.24	1.04	YEL007W
5745_at	---	YEL001C	0.734588	1.05886	0.192536	1.25555	0.0197053	1.5577	0.0262565	1.51824	0.0211379	1.54798	1.37	1.39	YEL001C
5788_at	---	YEL047C	0.00824375	1.51441	0.359367	1.13341	0.143003	1.22869	0.355619	1.13456	0.0844828	1.28035	2.02	2.64	YEL047C
5811_at	---	YEL073C	0.0856884	-1.29395	0.747223	1.04643	0.0374834	-1.37965	0.145121	-1.23919	0.00797113	-1.5483	-1.75	1.08	YEL073C
5955_at	---	YDR531W	0.00506439	-1.51838	0.026594	-1.36123	0.150532	-1.20619	0.213709	-1.17384	0.0813779	-1.2614	1.53	2.03
6040_i_at	---	YDR433W	0.431407	1.20045	0.195031	1.36067	0.00303855	2.29369	0.0361549	1.69762	0.295607	1.27813	-1.48	-1.2
6088_at	---	YDR391C	0.918803	1.02222	0.316351	-1.24695	0.743526	-1.07323	0.0164573	-1.80059	0.0835438	-1.48937	1.9	1.67
6098_at	---	YDR357C	0.211104	-1.30891	0.248863	-1.28011	0.171781	-1.34465	0.115746	-1.41267	0.0206615	-1.72065	1.25	1.24	YDR357C
6233_at	---	YDR222W	0.0145751	3.06372	0.57516	-1.25383	0.176068	1.75852	0.395061	-1.41384	0.754103	1.13409	-1.05	-1.33	YDR222W
6323_at	---	YDR133C	0.00534383	-1.76126	0.389825	-1.16052	0.0900227	-1.36022	0.513511	-1.11889	0.619817	1.08868	1.35	-1.18
6324_g_at	---	YDR133C	0.00347248	-1.64059	0.980226	1.00346	0.213896	-1.19622	0.67494	-1.06043	0.815792	1.03304	1.35	-1.18
6432_at	---	YDR063W	0.0139509	-1.81612	0.250683	-1.28465	0.00721003	-1.95511	0.0204589	-1.73989	0.00181593	-2.28553	1.29	1.29	YDR063W
6469_at	---	YDR008C	0.760307	-1.07953	0.828633	-1.05574	0.499497	-1.18616	0.0334822	-1.8014	0.385116	-1.24732	1	1
6495_at	---	YDL012C	0.0094835	1.58862	0.865502	1.02632	0.00740332	1.62074	0.398306	1.14053	0.28819	1.18157	-1.06	1.12
6576_at	---	YDL110C	0.472515	-1.19785	0.664249	1.11438	0.46202	-1.20313	0.74122	-1.08573	0.0419363	-1.74034	2.01	2.06	YDL110C
6607_at	---	YDL124W	0.506576	1.37583	0.634215	-1.25546	0.8627	1.08582	0.035877	-3.00728	0.770215	-1.1494	3.64	3.14	YDL124W
6618_at	---	YDL157C	0.026306	-1.76442	0.467324	-1.18331	0.593233	1.13094	0.158134	-1.40145	0.761039	-1.07226	1.09	-1.31	YDL157C
6631_at	---	YDL144C	0.00397508	1.48715	0.900214	1.01441	0.00125407	1.59683	0.0135358	1.38125	0.000714272	1.65492	-1.07	1.46
6662_at	---	YDL158C	0.0275155	-1.7691	0.499838	-1.17148	0.431278	-1.20353	0.135613	-1.43897	0.491833	-1.17503	1.3	-1.16
6899_at	---	YCL033C	0.693523	1.32652	0.895484	-1.09846	0.867896	1.12629	0.0484522	-4.65163	0.996627	1.00303	1.84	2.23
7082_at	---	YBR262C	0.312828	-1.20188	0.917827	1.01856	0.678493	-1.07696	0.63189	-1.08959	0.0383833	-1.50063	1.88	1.36	YBR262C
Probeset ID	Gene Symbol	ORF	Expt 1 p-value	Expt 1 FC	Expt 2 p-value	Expt 2 FC	Expt 3 p-value	Expt 3 FC	Expt 4 p-value	Expt 4 FC	Expt 5 p-value	Expt 5 FC	0.05 MMS FC	0.1% MMS FC	501 ORFs in Network
7130_g_at	---	YBR220C	0.023011	-1.50177	0.264541	1.20046	0.83927	-1.03288	0.195998	1.2383	0.996642	-1.00067	-2.33	-1.77	YBR220C
7270_i_at	---	YBR090C	0.284321	-1.4181	0.960553	-1.01586	0.112664	-1.70485	0.527482	-1.22485	0.0273426	-2.18741	1	1.22	YBR090C
7294_at	---	YBR071W	0.00329127	1.60999	0.639953	1.0645	0.00156622	1.69824	0.481313	1.0993	0.00921821	1.49722	1.27	1.17	YBR071W
7404_at	---	YBL048W	0.0158707	2.27121	0.711545	1.11707	0.0434861	1.9342	0.635623	1.15272	0.0947961	1.69934	2.05	3.05
7486_at	---	YBL100C	0.268603	-1.45319	0.357318	1.3613	0.0483802	-2.02983	0.305227	-1.41212	0.0814394	-1.84567	-1.36	-1.17
7609_at	---	YPR123C	0.190261	-1.37531	0.391743	1.22622	0.00431313	-2.23747	0.0929607	-1.52033	0.0824251	-1.54494	1	-1.35
7784_at	---	YPL014W	0.0317916	2.6064	0.804511	-1.10495	0.0349954	2.55284	0.417264	1.39283	0.432596	1.37748	1.11	-1.02
7847_at	---	YPL088W	0.00072139	3.07033	0.906497	1.03033	0.000528401	3.21116	0.450773	-1.21427	0.0326807	1.82428	1.82	-1.11	YPL088W
7975_at	---	YPL229W	0.261464	1.22698	0.411094	1.15932	0.0563457	1.4428	0.00977263	1.70296	0.00546376	1.79821	1.31	1.57
8012_at	---	YPL238C	0.475631	-1.45881	0.96688	-1.02198	0.0193591	-3.99007	0.0643807	-2.84145	0.0594218	-2.90831	-2.6	-2.31
8139_at	---	YOR385W	0.112353	1.54033	0.841175	-1.05299	0.0440502	1.76326	0.658286	1.12114	0.498088	1.19263	1.05	1.11	YOR385W
8144_g_at	---	YOR389W	0.000769265	1.45564	0.928938	-1.00768	0.000816921	1.45143	0.28475	-1.09867	0.000128315	1.59262	-1.5	1.24	YOR389W
8228_at	---	YOR338W	0.0457588	1.62045	0.17179	-1.37003	0.272564	1.2829	0.542559	-1.14543	0.185232	1.35592	1	1.67	YOR338W
8259_at	---	YOR283W	0.319363	1.21099	0.675116	-1.08238	0.0354552	1.54744	0.730728	1.06708	0.418383	1.167	1.26	-1.05	YOR283W
8292_at	---	YOR271C	0.0201553	1.44199	0.508375	-1.0977	0.0015294	1.74669	0.451765	1.11221	0.0721937	1.30938	-1.59	-1.79	YOR271C
8360_at	---	YOR203W	0.578061	1.08822	0.0468844	1.38749	0.000147451	2.23904	0.198771	1.22279	0.000700025	1.95152	3.44	4.21
8465_at	---	YOR084W	0.264566	1.30115	0.309167	1.2698	0.00150848	2.50717	0.12279	1.45265	0.00249449	2.35482	1	-1.22	YOR084W
8490_at	---	YOR062C	0.424544	1.20397	0.978956	1.00607	0.0391269	1.68167	0.579471	1.13643	0.753847	1.0747	2.34	2.57	YOR062C
8555_at	---	YOL007C	0.630521	1.09009	0.655684	1.08318	0.114216	1.34677	0.0668476	1.42217	0.00392853	1.86275	-1.13	-1.65	YOL007C
8624_at	---	YOL073C	0.801247	1.04448	0.319862	1.19179	0.245824	1.22914	0.0162237	1.60387	0.296132	1.20285	2.27	1.64
8682_at	---	YOL106W	0.00559457	-1.60379	0.960522	1.00711	0.236317	-1.19108	0.180357	1.22082	0.366863	-1.14058	-1.65	1.2
8724_at	---	YOL155C	0.0047982	4.83577	0.995146	1.00284	0.0034134	5.26252	0.187185	-1.89432	0.202086	1.85215	-1.2	-1.2	YOL155C
8725_g_at	---	YOL155C	0.000998221	3.9752	0.775177	1.09785	0.00445179	3.05164	0.19045	-1.55807	0.108078	1.74169	-1.2	-1.2	YOL155C
Probeset ID	Gene Symbol	ORF	Expt 1 p-value	Expt 1 FC	Expt 2 p-value	Expt 2 FC	Expt 3 p-value	Expt 3 FC	Expt 4 p-value	Expt 4 FC	Expt 5 p-value	Expt 5 FC	0.05 MMS FC	0.1% MMS FC	501 ORFs in Network
8777_at	---	YNR065C	0.0376397	1.48285	0.34174	1.18168	0.00223522	1.91993	0.218892	1.24455	0.106434	1.34223	2.68	2.74	YNR065C
8896_at	---	YNL046W	0.169857	-1.42072	0.781795	-1.07049	0.0249601	-1.85109	0.0422637	-1.72698	0.0580058	-1.65511	-1.19	-1.12	YNL046W
8898_at	---	YNL043C	0.151729	-2.17006	0.222238	-1.91847	0.378532	-1.58844	0.045682	-3.08991	0.0478612	-3.04962	3.26	-1.62
9037_at	---	YNL176C	0.0370015	-1.54389	0.923579	-1.0183	0.0957848	-1.39749	0.743359	1.064	0.361514	-1.19201	-1.53	1.19	YNL176C
9050_at	---	YNL208W	0.00390282	2.07399	0.476033	-1.16257	0.0155018	1.78081	0.96583	-1.009	0.117331	1.41266	1.03	1.51	YNL208W
9065_at	---	YNL194C	0.0308018	1.53962	0.598445	-1.10013	0.606571	-1.09778	0.65797	-1.08337	0.493503	-1.13268	4.45	2.1	YNL194C
9338_at	---	YMR289W	0.333696	1.21305	0.455593	1.15933	0.0404326	1.55332	0.0272809	1.61893	0.0348109	1.57808	1.49	1.28	YMR289W
9384_at	---	YMR244C-A	0.938061	-1.01008	0.0845823	-1.26811	0.157213	-1.21	0.00406809	-1.56405	0.00710107	-1.5056	0	0
9391_at	---	YMR252C	0.00202931	-1.85059	0.980619	1.0039	0.0526732	-1.4013	0.462066	-1.12665	0.188683	-1.24451	1.92	1.53
9403_at	---	YMR221C	1.86096e-05	-3.04251	0.370921	1.16387	0.0356053	-1.47167	0.751039	-1.05443	0.926506	1.0155	1.58	1.3	YMR221C
9468_at	---	YMR157C	0.0150828	-1.52771	0.235935	-1.20517	0.130822	-1.2745	0.486198	-1.11345	0.0973444	-1.30857	1.42	1.09	YMR157C
9478_at	---	YMR166C	0.342903	1.20302	0.482521	1.14528	0.101517	1.39368	0.00747628	1.82405	0.157347	1.32621	1.23	1.01
9544_at	---	YMR102C	0.549459	-1.20634	0.907728	1.03671	0.0149991	2.37237	0.886573	1.04538	0.0598161	1.8832	-1.42	-1.38
9559_at	---	YMR074C	0.00322258	-3.44982	0.40493	-1.33841	0.339098	-1.39958	0.0532095	-2.06256	0.0583135	-2.02702	1.27	1.2	YMR074C
9619_at	---	YMR041C	0.182639	1.27767	0.315269	1.19908	0.0374495	1.4996	0.0301503	1.53082	0.142345	1.3126	1.82	2.26	YMR041C
9625_at	---	YMR003W	0.00368913	-2.18724	0.432327	-1.19358	0.479423	-1.17231	0.738435	-1.07727	0.315152	-1.25647	1.02	-1.21	YMR003W
9632_at	---	YMR010W	0.862278	1.03662	0.305801	1.2424	0.107747	1.42288	0.00809866	1.90182	0.00537489	1.98914	1.18	1.29	YMR010W
9644_at	---	YML020W	0.210204	1.33549	0.12161	1.4391	0.131131	1.42485	0.0368009	1.67068	0.238246	1.31157	2.29	1.3	YML020W
9858_at	---	YLR454W	0.129524	1.37295	0.639759	1.098	0.0968861	1.42002	0.00913534	1.82989	0.00969161	1.81859	3.86	3.81	YLR454W
9905_at	---	YLR414C	0.0621448	1.49512	0.7211	-1.0741	0.0137303	1.7577	0.729407	-1.07171	0.528181	-1.13547	1.16	1.32	YLR414C
9913_at	---	YLR422W	0.0765212	1.38566	0.0871389	1.36826	0.0630703	1.41162	0.000318712	2.31303	0.00664438	1.73531	1.78	1.6	YLR422W
9970_at	---	YLR346C	0.403889	1.30305	0.41757	1.29287	0.0214209	2.2454	0.785827	1.08874	0.147403	1.60614	3.46	4.09	YLR346C
9981_at	---	YLR358C	0.0260582	-1.73202	0.832034	1.04804	0.916194	-1.02354	0.388687	-1.21363	0.360946	-1.22827	-1.1	-1.05
Probeset ID	Gene Symbol	ORF	Expt 1 p-value	Expt 1 FC	Expt 2 p-value	Expt 2 FC	Expt 3 p-value	Expt 3 FC	Expt 4 p-value	Expt 4 FC	Expt 5 p-value	Expt 5 FC	0.05 MMS FC	0.1% MMS FC	501 ORFs in Network
9986_at	---	YLR317W	0.95216	-1.01219	0.490445	-1.15114	0.0239915	-1.66688	0.341214	-1.21664	0.022506	-1.67836	2.06	2.61
9995_at	---	YLR326W	0.0227902	1.75392	0.344611	1.23586	0.156828	1.38417	0.190014	1.34854	0.398628	1.20731	2.68	2.48
